# Supplementary material for: Downregulated Wnt/β-catenin signalling in the Down syndrome hippocampus
Source: Sci Rep. 2019 May 13;9:7322. doi: 10.1038/s41598-019-43820-4 (PMC6513850; doi:10.1038/s41598-019-43820-4)
Supplement: Supplementary file 2 — Supplementary Table 1 [file 41598_2019_43820_MOESM2_ESM.xlsx]

## Sheet: Clinical information 
Bank	Type	Sex	Age at death (y)	pm delay (h)	Tissue	Notes/Braak
Newcastle	DS-AD	m	67	4	Hippocampus	DS, AD clinical & pathological Braak 6
		f	45	9		DS, AD clinical & pathological, no Braak score available
		f	48	24		DS, AD clinical & pathological , no Braak score available
		m	63	40		DS, AD clinical & pathological Braak 6
		f	58	48		DS, clinical dementia, no Braak score available
		m	55	77		DS, AD clinical & pathological Braak 6
		m	53	84		DS, AD clinical & pathological, no Braak score available
		m	61	89		DS, clinincal dementia, no Braak score available
	Average		56.25	46.875
	Non demented, euploid control	m	54	9	Hippocampus
		m	53	19
		f	59	19
		m	46	24
		m	65	28
		m	65	36
		m	55	41
		m	55	50
	Average		56.5	28.25
