# Supplementary material for: Downregulated Wnt/β-catenin signalling in the Down syndrome hippocampus
Source: Sci Rep. 2019 May 13;9:7322. doi: 10.1038/s41598-019-43820-4 (PMC6513850; doi:10.1038/s41598-019-43820-4)
Supplement: Supplementary file 3 — Supplementary Table 2 [file 41598_2019_43820_MOESM3_ESM.xlsx]

## Sheet: DEX genes
EnsemblID	Gene Name	-log p	log2foldchange	adj.pval	average.count.WT	average.count.Tc1
ENSMUSG00000020423	Btg2	7.0657	-1.03239	8.596e-08	645.667	315.667
ENSMUSG00000021250	Fos	5.28634	-2.12351	5.172e-06	520	119.333
ENSMUSG00000030772	Dkk3	5.04431	0.272468	9.03e-06	9916.33	11977.7
ENSMUSG00000063297	Luzp2	4.56336	0.228886	2.733e-05	4317.67	5060
ENSMUSG00000018476	Kdm6b	4.24344	-0.626095	5.709e-05	1962.67	1271.67
ENSMUSG00000024190	Dusp1	4.1286	-1.2199	7.437e-05	643.667	276.333
ENSMUSG00000005360	Slc1a3	4.02114	0.194458	9.525e-05	15408.3	17631.7
ENSMUSG00000034771	Tle2	3.82333	-0.591116	0.0001502	1762	1169.67
ENSMUSG00000059325	Hopx	3.71738	0.314018	0.0001917	1499.67	1864.33
ENSMUSG00000018537	Pcgf2	3.49187	-0.611301	0.0003222	1299	850.333
ENSMUSG00000092035	Peg10	2.93629	-0.845817	0.001158	529	294.333
ENSMUSG00000030209	Grin2b	2.88572	0.192401	0.001301	3448.67	3940.67
ENSMUSG00000024650	Slc22a6	2.86391	-1.63346	0.001368	282.333	91
ENSMUSG00000035835	BC005764	2.82333	-0.568818	0.001502	1584.67	1068.33
ENSMUSG00000030226	Lmo3	2.66857	0.215584	0.002145	2306	2677.67
ENSMUSG00000020893	Per1	2.57545	-0.491803	0.002658	3568	2537.33
ENSMUSG00000050321	Neto1	2.44009	0.176429	0.00363	3754	4242.33
ENSMUSG00000018322	Tomm34	2.3974	0.189532	0.004005	3015.33	3438.67
ENSMUSG00000000303	Cdh1	2.37407	-2.06413	0.004226	61.3333	14.6667
ENSMUSG00000030270	Cpne9	2.36321	-0.834749	0.004333	744.333	417.333
ENSMUSG00000005087	Cd44	2.25649	-1.10502	0.00554	175.667	81.6667
ENSMUSG00000030729	Pgm2l1	2.17044	0.141205	0.006754	10616.7	11708.3
ENSMUSG00000005774	Rfx5	2.09599	-0.662965	0.008017	848.667	536
ENSMUSG00000044037	Als2cl	2.09307	-0.6334	0.008071	701.667	452.333
ENSMUSG00000028648	Ndufs5	2.09307	0.21461	0.008071	1504.67	1746
ENSMUSG00000020241	Col6a2	2.08014	-0.861573	0.008315	946.667	521
ENSMUSG00000040495	Chrm4	2.04393	-0.710004	0.009038	536	327.667
ENSMUSG00000048070	Pirt	2.01945	1.24511	0.009562	36	85.3333
ENSMUSG00000020635	Fkbp1b	1.95861	0.326948	0.011	803.333	1007.67
ENSMUSG00000050711	Scg2	1.91293	0.163243	0.01222	3622.67	4056.67
ENSMUSG00000026787	Gad2	1.89008	0.147485	0.01288	4936.33	5467.67
ENSMUSG00000023913	Pla2g7	1.86075	0.130002	0.01378	5825.67	6375
ENSMUSG00000053279	Aldh1a1	1.85294	-0.875477	0.01403	1830.33	997.667
ENSMUSG00000029657	Hsph1	1.85294	0.125783	0.01403	10168.3	11094.7
ENSMUSG00000052087	Rgs14	1.85294	0.158015	0.01403	4518.33	5041.33
ENSMUSG00000028137	Celf3	1.84955	-0.41366	0.01414	7910.67	5938.67
ENSMUSG00000004885	Crabp2	1.84955	-1.63921	0.01414	90.3333	29
ENSMUSG00000000184	Ccnd2	1.84375	-0.666672	0.01433	2479	1561.67
ENSMUSG00000000142	Axin2	1.84013	-0.656374	0.01445	976.667	619.667
ENSMUSG00000059991	Nptx2	1.79615	0.312349	0.01599	594.333	738
ENSMUSG00000058897	Col25a1	1.7948	0.177458	0.01604	2964.33	3352.33
ENSMUSG00000022761	Lztr1	1.76296	0.131453	0.01726	7928.33	8684.67
ENSMUSG00000028249	Sdcbp	1.73353	0.116107	0.01847	7756	8406
ENSMUSG00000028364	Tnc	1.72354	-0.993736	0.0189	383	192.333
ENSMUSG00000037111	Setd7	1.69037	0.141717	0.0204	5428.67	5989
ENSMUSG00000021613	Hapln1	1.65758	0.260273	0.022	755.333	904.667
ENSMUSG00000040701	Ap1g2	1.65306	-0.731591	0.02223	565.667	340.667
ENSMUSG00000038418	Egr1	1.64532	-0.89238	0.02263	2827.67	1523.33
ENSMUSG00000031618	Nr3c2	1.64532	0.121165	0.02263	3842.67	4179.33
ENSMUSG00000002871	Tpra1	1.64532	-0.503584	0.02263	1295.33	913.667
ENSMUSG00000055540	Epha6	1.62178	0.307503	0.02389	2687	3325.33
ENSMUSG00000025145	Lrrc45	1.61726	-0.439856	0.02414	3114	2295.67
ENSMUSG00000074575	Kcng1	1.59142	-0.612339	0.02562	709.333	464
ENSMUSG00000049313	Sorl1	1.57938	0.111978	0.02634	12720.7	13747.3
ENSMUSG00000047945	Marcksl1	1.55238	-0.47876	0.02803	1928.67	1384
ENSMUSG00000024873	Cnih2	1.52404	0.142809	0.02992	10206.3	11268.3
ENSMUSG00000035547	Capn5	1.50794	0.150934	0.03105	2430	2698
ENSMUSG00000071341	Egr4	1.50794	-0.638211	0.03105	547.333	351.667
ENSMUSG00000045733	Sprn	1.50612	0.125794	0.03118	4712.33	5141.67
ENSMUSG00000069372	Ctxn3	1.46042	-1.64307	0.03464	76	24.3333
ENSMUSG00000039470	Zdhhc2	1.4542	0.241598	0.03514	1567	1852.67
ENSMUSG00000040310	Alx4	1.39094	-1.59223	0.04065	66.3333	22
ENSMUSG00000021453	Gadd45g	1.3831	-0.687286	0.04139	555	344.667
ENSMUSG00000037868	Egr2	1.37582	-1.50901	0.04209	74	26

## Sheet: Wnt Related Genes
Table 1
	-log p	log2 fold change
Fos	5.29	-2.12351
Cdh1	2.37	-2.06413
Crabp2	1.85	-1.63921
Cd44	2.26	-1.10502
Tnc	1.72	-0.993735574000633
Egr1	1.65	-0.892380396642174
Aldh1a1	1.85	-0.875477
Gadd45g	1.38	-0.687285991643689
Ccnd2	1.84	-0.666671724261326
Axin2	1.84	-0.656373894390127
Tpra1	1.65	-0.503583572759565
Per1	2.58	-0.491802554367442
Grin2b	2.89	0.192401029047135
Hapln1	1.66	0.260272859598338
Dkk3	5.04	0.272468215469088
