# Supplementary material for: Downregulated Wnt/β-catenin signalling in the Down syndrome hippocampus
Source: Sci Rep. 2019 May 13;9:7322. doi: 10.1038/s41598-019-43820-4 (PMC6513850; doi:10.1038/s41598-019-43820-4)
Supplement: Supplementary file 4 — Supplementary Table 3 [file 41598_2019_43820_MOESM4_ESM.xlsx]

## Sheet: Sheet0
Upstream Regulator	Exp Log Ratio	Molecule Type	Activation z-score	p-value of overlap	Target molecules in dataset
dalfampridine		chemical drug	-2.646	2.39e-12	BTG2,DUSP1,EGR1,EGR2,EGR4,FOS,GADD45G
bicuculline		chemical - endogenous non-mammalian	-2.591	1.08e-11	BTG2,DUSP1,EGR1,EGR2,EGR4,FOS,GADD45G
cocaine		chemical drug	-2.554	4.13e-07	DUSP1,EGR1,EGR2,EGR4,FOS,NPTX2,PER1
kainic acid		chemical toxicant	-2.552	5.09e-09	BTG2,DUSP1,EGR1,EGR2,FOS,Lmo3,NR3C2,PER1
PDGF BB		complex	-2.407	2.38e-05	CD44,DUSP1,EGR1,EGR2,FOS,PCGF2,TNC
KLF4		transcription regulator	-2.405	5.36e-05	ALDH1A1,CCND2,CDH1,CRABP2,DUSP1,TNC
IL2		cytokine	-2.384	0.00387	CAPN5,CCND2,CD44,CDH1,FOS,GADD45G
WNT3A		cytokine	-2.369	5.48e-05	AXIN2,CCND2,CD44,EGR2,GADD45G,TNC
IL6		cytokine	-2.241	0.000103	BTG2,CD44,CDH1,DUSP1,EGR1,EGR2,FOS,GADD45G,TNC
GnRH-A		chemical reagent	-2.224	1.5e-06	BTG2,EGR1,EGR2,FOS,PER1
IL4		cytokine	-2.218	0.00527	CCND2,CD44,COL6A2,EGR2,FOS,GADD45G,TNC
poly rI:rC-RNA		biologic drug	-2.213	0.00589	CD44,CDH1,DUSP1,EGR1,FOS
Pkc(s)		group	-2.199	0.00025	DUSP1,EGR1,EGR2,FOS,PER1
IL1B		cytokine	-2.192	0.00212	BTG2,CD44,DUSP1,EGR1,FOS,GAD2,MARCKSL1,SLC1A3
Ca2+		chemical - endogenous mammalian	-2.191	4.65e-07	CCND2,CDH1,DUSP1,EGR1,FOS,GAD2,KCNG1,PER1
calcitriol		chemical drug	-2.182	0.00793	CDH1,DUSP1,EGR1,FOS,GADD45G
MAP2K1		kinase	-2.18	7.36e-06	AXIN2,CD44,DUSP1,EGR2,FOS,TNC
FSH		complex	-2.177	0.000635	AXIN2,BTG2,CCND2,DUSP1,FOS,LZTR1
norepinephrine		chemical - endogenous mammalian	-2.16	7.99e-05	DUSP1,EGR1,FOS,GRIN2B,PER1
MAPK1		kinase	-2.159	0.00232	CRABP2,DUSP1,EGR1,EGR2,FOS
TNFSF11		cytokine	-2.149	0.0006	CD44,DUSP1,EGR2,FOS,MARCKSL1
IFNG		cytokine	-2.14	0.00056	CCND2,CD44,CDH1,DUSP1,EGR1,EGR2,FOS,GAD2,MARCKSL1,PLA2G7,SLC1A3
CREB1		transcription regulator	-2.129	8.37e-13	BTG2,CAPN5,DUSP1,EGR1,EGR2,EGR4,FOS,GAD2,GADD45G,Lmo3,MARCKSL1,NPTX2,PEG10,PER1,PGM2L1,SCG2
AGT		growth factor	-2.122	0.00115	CCND2,CD44,CRABP2,DUSP1,EGR1,FOS
IL3		cytokine	-2.109	3.07e-05	BTG2,CCND2,EGR1,EGR2,FOS,GADD45G,PLA2G7
lipopolysaccharide		chemical drug	-2.031	0.00449	CCND2,CD44,DKK3,DUSP1,EGR1,EGR2,EGR4,FOS,MARCKSL1,PLA2G7,TNC
forskolin		chemical toxicant	-2.029	1.67e-07	BTG2,CCND2,CD44,DUSP1,EGR1,FOS,GADD45G,HAPLN1,NPTX2,PEG10,PER1,SCG2
EGF		growth factor	-2.022	8.28e-08	BTG2,CCND2,CD44,CDH1,DUSP1,EGR1,EGR2,FOS,PER1,SCG2,TNC
FOXO1		transcription regulator	-2	0.0141	EGR1,EGR2,EGR4,FOS
MAP3K1		kinase	-2	1.39e-05	DUSP1,EGR1,FOS,TNC
MYD88		other	-1.982	0.000644	ALDH1A1,CD44,DUSP1,EGR1,FOS
SRF		transcription regulator	-1.978	0.000266	EGR1,EGR2,EGR4,FOS,GADD45G,TNC
CHRM1		g-protein coupled receptor	-1.969	2.36e-08	EGR1,EGR2,EGR4,FOS
Jnk		group	-1.966	0.000203	CD44,CDH1,DUSP1,EGR1,FOS
SMAD4		transcription regulator	-1.963	0.0027	CCND2,CDH1,FOS,TNC
potassium chloride		chemical drug	-1.96	7.6e-05	BTG2,EGR1,EGR2,FOS
CSF1		cytokine	-1.955	0.00117	CCND2,DUSP1,EGR1,FOS
PI3K (complex)		complex	-1.953	0.00733	CCND2,CDH1,DUSP1,FOS
PGR		ligand-dependent nuclear receptor	-1.953	0.000874	CD44,COL6A2,FOS,KCNG1,TNC
Pdgf (complex)		complex	-1.949	0.000129	CCND2,CD44,EGR1,FOS
nitric oxide		chemical - endogenous mammalian	-1.944	0.00091	CD44,DUSP1,EGR1,FOS
okadaic acid		chemical toxicant	-1.941	9.55e-05	CCND2,CRABP2,EGR1,FOS
INS		other	-1.941	3.62e-05	CDH1,CRABP2,EGR1,EGR2,FOS
sphingosine-1-phosphate		chemical - endogenous mammalian	-1.933	7.97e-05	CD44,CDH1,EGR1,FOS
SMAD3		transcription regulator	-1.93	0.000337	CCND2,CDH1,EGR1,FOS,TNC
GNRH		group	-1.868	4.95e-07	DUSP1,EGR1,FOS,SCG2
CTNNB1		transcription regulator	-1.834	2.1e-06	ALDH1A1,AXIN2,CCND2,CD44,CDH1,CRABP2,FOS,GADD45G,HAPLN1,TNC,TPRA1
BCR (complex)		complex	-1.776	0.000368	CCND2,CD44,EGR1,FOS
TCR		complex	-1.709	1.53e-05	CD44,CDH1,EGR1,EGR2,FOS,GADD45G,SDCBP
CSF3		cytokine	-1.706	6.88e-06	CCND2,CD44,EGR1,EGR2,FOS,GADD45G
Vegf		group	-1.664	0.00216	AXIN2,CD44,CDH1,EGR1,HOPX,TNC
decitabine		chemical drug	-1.653	0.000324	CCND2,CD44,CDH1,DUSP1,EGR4,GADD45G,NPTX2
phorbol myristate acetate		chemical drug	-1.588	2.28e-05	BTG2,CCND2,CD44,CDH1,DUSP1,EGR1,EGR2,EGR4,FOS,HAPLN1,PER1,SETD7
Ins1		other	-1.569	0.0016	EGR1,EGR2,FOS,GRIN2B,PER1
ERK		group	-1.564	4.06e-05	BTG2,CDH1,DUSP1,EGR1,EGR2,FOS
hydrogen peroxide		chemical - endogenous mammalian	-1.561	0.00731	BTG2,CDH1,DUSP1,EGR1,FOS
IGF1		growth factor	-1.555	0.000101	CCND2,CD44,CDH1,EGR1,EGR2,FOS,HAPLN1
F2		peptidase	-1.533	5.55e-06	CCND2,CD44,DKK3,DUSP1,EGR1,FOS,PGM2L1
CSF2		cytokine	-1.517	0.00731	CDH1,EGR1,EGR2,FOS,HSPH1
phorbol esters		chemical - other	-1.485	4.53e-06	CD44,DUSP1,EGR1,FOS,SCG2
prostaglandin E2		chemical - endogenous mammalian	-1.478	0.000145	CD44,CDH1,DUSP1,EGR1,EGR2,FOS
IL27		cytokine	-1.478	2.52e-05	CCND2,EGR1,EGR2,FOS,GADD45G
cyclic AMP		chemical - endogenous mammalian	-1.461	0.000679	CCND2,EGR1,EGR2,FOS,PER1
MYC		transcription regulator	-1.451	6.06e-07	CCND2,CD44,CDH1,CRABP2,DUSP1,EGR1,EGR2,FOS,GADD45G,HAPLN1,HSPH1,PEG10,SDCBP,TNC
TGFB1		growth factor	-1.446	9.84e-05	CCND2,CD44,CDH1,COL6A2,DKK3,DUSP1,EGR1,EGR2,FOS,GRIN2B,KCNG1,KDM6B,PCGF2,TNC
CREBBP		transcription regulator	-1.432	9.42e-07	CCND2,CD44,CDH1,DUSP1,EGR1,EGR2,FOS,TLE2,TNC
ionomycin		chemical reagent	-1.43	0.00122	CCND2,DUSP1,EGR1,FOS
TNF		cytokine	-1.412	2.72e-05	AXIN2,BTG2,CCND2,CD44,CDH1,DUSP1,EGR1,EGR2,FOS,GADD45G,HAPLN1,MARCKSL1,RGS14,SLC1A3,TNC
RARA		ligand-dependent nuclear receptor	-1.41	2.06e-05	ALDH1A1,CD44,CRABP2,DUSP1,EGR1,EGR2,FOS
FOXO3		transcription regulator	-1.399	6.83e-05	CCND2,CDH1,EGR1,EGR2,EGR4,FOS
IL5		cytokine	-1.387	0.000978	CCND2,EGR1,EGR2,GADD45G,HSPH1
MAP2K1/2		group	-1.379	2.23e-08	CCND2,CDH1,DUSP1,EGR1,EGR2,FOS
HGF		growth factor	-1.355	0.0438	CD44,CDH1,EGR1,FOS
L-dopa		chemical - endogenous mammalian	-1.348	0.00044	DUSP1,EGR2,EGR4,FOS,NPTX2,PER1,PGM2L1,RGS14
LEP		growth factor	-1.338	0.00612	CDH1,EGR1,EGR2,FOS,TPRA1
PTGS2		enzyme	-1.323	4.87e-06	CD44,CDH1,DUSP1,EGR1,FOS,GRIN2B
ERK1/2		group	-1.297	0.00101	CCND2,CD44,DUSP1,EGR1,FOS
D-glucose		chemical - endogenous mammalian	-1.253	0.0139	CCND2,EGR1,FOS,HAPLN1,SLC1A3
deferoxamine		chemical drug	-1.253	0.00019	CCND2,CDH1,DUSP1,EGR1,FOS
SMARCA4		transcription regulator	-1.23	0.000165	CD44,CDH1,EGR1,EGR4,FOS,GADD45G,KDM6B,PGM2L1
cycloheximide		chemical reagent	-1.222	5.5e-05	BTG2,CD44,DUSP1,EGR1,FOS,GADD45G,KDM6B
E2F1		transcription regulator	-1.22	3.11e-05	CCND2,CD44,CRABP2,DUSP1,EGR1,EGR2,EGR4,FOS
JAK2		kinase	-1.217	2.16e-05	CCND2,CDH1,EGR1,FOS,SLC1A3
leukotriene D4		chemical - endogenous mammalian	-1.206	1.49e-05	CDH1,DUSP1,EGR1,EGR2
STAT3		transcription regulator	-1.2	1.01e-05	ALDH1A1,CCND2,CDH1,EGR1,EGR2,FOS,GADD45G,PEG10,SLC1A3
Insulin		group	-1.194	0.0137	CRABP2,DUSP1,EGR1,FOS
FGF2		growth factor	-1.181	4.91e-06	BTG2,CCND2,CDH1,CHRM4,EGR1,FOS,NR3C2,SCG2
ESR2		ligand-dependent nuclear receptor	-1.176	0.0282	CDH1,EGR1,FOS,GAD2
APP		other	-1.174	0.000471	AXIN2,CCND2,CD44,CDH1,CHRM4,CRABP2,EGR1,FOS,GRIN2B
MAPK8		kinase	-1.154	0.00091	CDH1,DUSP1,EGR1,FOS
GAST		other	-1.131	5.96e-05	EGR1,FOS,PLA2G7,TNC
doxorubicin		chemical drug	-1.101	0.00377	BTG2,CD44,DUSP1,EGR1,FOS
WNT1		cytokine	-1.091	1.17e-06	AXIN2,CCND2,CDH1,EGR1,FOS,GADD45G
STAT6		transcription regulator	-1.091	0.00751	CCND2,EGR1,EGR2,GADD45G
STK11		kinase	-1.091	0.00102	CDH1,NPTX2,SCG2,SORL1
cisplatin		chemical drug	-1.09	0.00165	BTG2,CD44,DUSP1,EGR1,FOS,GRIN2B,PCGF2
Growth hormone		group	-1.081	0.000391	CCND2,CDH1,EGR1,FOS
NGF		growth factor	-1.081	1.54e-09	BTG2,CDH1,DUSP1,EGR1,EGR2,EGR4,FOS,GRIN2B,SCG2
Mek		group	-1.081	1.37e-05	CCND2,CDH1,EGR1,EGR2,FOS,SORL1
NRG1		other	-1.069	3.02e-05	CCND2,CDH1,DUSP1,EGR1,EGR2,FOS
Pka		complex	-1.067	3.26e-05	CD44,DUSP1,EGR1,FOS,SLC1A3
NFKBIA		transcription regulator	-1.054	0.000167	BTG2,CCND2,CDH1,FOS,GADD45G,SORL1,TNC
beta-estradiol		chemical - endogenous mammalian	-1.052	5.56e-05	BTG2,CCND2,CD44,CDH1,CRABP2,DUSP1,EGR1,EGR2,FOS,GAD2,GADD45G,HSPH1,NR3C2,SCG2,SETD7
OSM		cytokine	-1.032	0.00309	CCND2,CDH1,FOS,GADD45G,KCNG1,TNC
EDN1		cytokine	-1.018	0.000199	CDH1,EGR1,FOS,MARCKSL1,TNC
HRAS		enzyme	-1.016	2.12e-05	BTG2,CCND2,CD44,CDH1,COL6A2,DUSP1,EGR1,FOS,GADD45G
Lh		complex	-1	0.0045	CCND2,DUSP1,FOS,PER1
HMGA1		transcription regulator	-1	0.000645	CCND2,CD44,EGR1,FOS
5-O-mycolyl-beta-araf-(1->2)-5-O-mycolyl-alpha-araf-(1->1')-glycerol		chemical - endogenous non-mammalian	-1	8.34e-05	CD44,DUSP1,EGR2,PLA2G7
resveratrol		chemical drug	-1	0.00742	CCND2,CDH1,EGR1,FOS
valproic acid		chemical drug	-1	0.0324	CCND2,CD44,CDH1,HAPLN1
NFkB (complex)		complex	-1	0.00116	CCND2,CD44,CDH1,EGR1,FOS,GAD2,KDM6B
trichostatin A		chemical drug	-0.968	0.00459	CCND2,CD44,CDH1,DUSP1,FOS,GADD45G
aldosterone		chemical - endogenous mammalian	-0.956	0.00038	FKBP1B,FOS,NR3C2,PER1
CXCL12		cytokine	-0.951	0.00186	CD44,CDH1,EGR1,FOS
dexamethasone		chemical drug	-0.925	8.11e-06	ALDH1A1,AXIN2,BTG2,CCND2,CD44,COL6A2,CRABP2,DUSP1,EGR1,EGR2,FOS,HAPLN1,HSPH1,PER1,SCG2,TNC
SRC		kinase	-0.868	0.000296	CCND2,CDH1,DUSP1,FOS
EGFR		kinase	-0.862	0.000174	CDH1,COL6A2,DUSP1,EGR1,FOS,TNC
STAT4		transcription regulator	-0.849	0.00303	CAPN5,GADD45G,KDM6B,PER1
IKBKB		kinase	-0.849	0.00518	CD44,CDH1,EGR1,FOS
CEBPA		transcription regulator	-0.784	0.00539	BTG2,CCND2,CRABP2,EGR2,FOS
Cg		complex	-0.754	4.53e-05	BTG2,CCND2,CDH1,DUSP1,EGR1,HAPLN1,NR3C2
L-glutamic acid		chemical - endogenous mammalian	-0.75	7.98e-06	EGR1,FOS,PER1,SLC1A3,SORL1
GLI1		transcription regulator	-0.749	0.00211	CCND2,CDH1,PGM2L1,TNC
lithium chloride		chemical drug	-0.714	3.78e-07	AXIN2,CD44,FOS,GRIN2B,HAPLN1,PER1
bucladesine		chemical toxicant	-0.663	0.00145	CD44,DUSP1,EGR2,FOS,SCG2
PSEN1		peptidase	-0.659	0.0199	DUSP1,EGR1,FOS,GRIN2B
JUN		transcription regulator	-0.649	0.00102	CCND2,CD44,CDH1,DUSP1,FOS,TNC
FGF1		growth factor	-0.64	1.44e-05	AXIN2,CDH1,EGR1,FOS,GADD45G
TFAP4		transcription regulator	-0.605	3.72e-06	CD44,CDH1,EGR1,FOS
MET		kinase	-0.594	9.14e-05	CCND2,CD44,CDH1,FOS
thapsigargin		chemical toxicant	-0.589	6.88e-06	CAPN5,CDH1,EGR1,EGR2,FOS,HAPLN1
PTEN		phosphatase	-0.577	0.00123	BTG2,DUSP1,EGR2,FOS,LZTR1,TLE2
RASSF1		other	-0.555	3.22e-06	ALDH1A1,CCND2,CRABP2,EGR1,FOS
butyric acid		chemical - endogenous mammalian	-0.549	0.00119	ALDH1A1,CCND2,CD44,CDH1,DUSP1,FOS
TP63		transcription regulator	-0.53	0.00296	CCND2,CDH1,FOS,KCNG1,TNC
Tgf beta		group	-0.516	0.000404	CCND2,CDH1,EGR2,FOS,KDM6B
cyclosporin A		biologic drug	-0.451	0.0012	CD44,CDH1,EGR1,EGR2,FOS,SDCBP
TP53		transcription regulator	-0.435	6.61e-07	AXIN2,BTG2,CCND2,CD44,CDH1,COL6A2,DKK3,DUSP1,EGR1,EGR2,FKBP1B,FOS,GADD45G,HSPH1,KCNG1,PEG10
DGCR8		enzyme	-0.391	1.38e-07	CDH1,EGR1,EGR2,FOS,TNC
EGR1	-0.892	transcription regulator	-0.323	8.94e-06	CCND2,CD44,CDH1,EGR1,EGR2,PEG10
THRB		ligand-dependent nuclear receptor	-0.277	0.000233	BTG2,CCND2,FOS,PER1,TLE2
Sb202190		chemical - kinase inhibitor	-0.277	0.000336	CCND2,EGR1,FOS,HAPLN1
ESR1		ligand-dependent nuclear receptor	-0.259	0.00744	AP1G2,AXIN2,CDH1,CRABP2,EGR1,FOS,GAD2,HSPH1,PCGF2
platelet activating factor		chemical - endogenous mammalian	-0.246	2.9e-07	CDH1,EGR1,EGR2,FOS,PLA2G7
nicotine		chemical drug	-0.226	0.000141	CCND2,CD44,EGR1,FOS,SCG2
KRAS		enzyme	-0.218	0.00286	AXIN2,CD44,CDH1,FOS,TNC
Immunoglobulin		complex	-0.192	3.52e-06	CCND2,CD44,CDH1,DUSP1,EGR1,EGR2,FOS
tretinoin		chemical - endogenous mammalian	-0.165	1.27e-06	ALDH1A1,BTG2,CCND2,CD44,CDH1,CRABP2,DKK3,DUSP1,EGR1,FOS,GAD2,MARCKSL1,PEG10,PLA2G7,SDCBP,TNC
NOTCH1		transcription regulator	-0.152	0.00339	CCND2,CD44,CDH1,FOS
IL10		cytokine	-0.133	0.00259	CCND2,CD44,DUSP1,FOS,SLC1A3
HIF1A		transcription regulator	-0.13	0.00356	AXIN2,CD44,CDH1,FOS,SCG2
CREM		transcription regulator	-0.128	2.79e-10	BTG2,CCND2,CRABP2,DUSP1,EGR1,EGR2,EGR4,FOS,PER1
progesterone		chemical - endogenous mammalian	-0.092	0.000181	ALDH1A1,CDH1,EGR1,FOS,HOPX,KCNG1,NR3C2,PLA2G7
CDKN2A		transcription regulator	-0.074	0.000116	BTG2,DUSP1,EGR1,EGR2,FOS,GADD45G
P38 MAPK		group	-0.063	4.78e-05	CCND2,CD44,DUSP1,EGR1,EGR2,FOS,PLA2G7
methylprednisolone		chemical drug	-0.061	0.00317	ALDH1A1,CD44,CDH1,DUSP1,FOS,HSPH1
ERBB2		kinase	-0.056	0.000321	BTG2,CCND2,CDH1,COL6A2,EGR1,FOS,NPTX2,TNC
Akt		group	-0.025	0.000446	CCND2,CD44,CDH1,EGR2,FOS
AKT1		kinase	0	0.00413	CCND2,CDH1,EGR1,FOS
ERBB3		kinase	0	3.83e-06	CCND2,CDH1,DUSP1,EGR1,TNC
RARG		ligand-dependent nuclear receptor	0	8.55e-08	CRABP2,DUSP1,EGR1,EGR2,FOS
ADCYAP1		other	0.028	3.33e-06	BTG2,EGR1,EGR2,FOS,HAPLN1,SCG2,SLC1A3
PP2/AG1879 tyrosine kinase inhibitor		chemical - kinase inhibitor	0.042	5.11e-05	CDH1,DUSP1,FOS,PER1
indomethacin		chemical drug	0.068	0.00401	BTG2,CD44,CDH1,FOS
SOX2		transcription regulator	0.074	2.15e-05	ALDH1A1,AXIN2,CRABP2,DKK3,DUSP1,FOS,HOPX
genistein		chemical drug	0.161	0.00067	CD44,DUSP1,FOS,PER1,PLA2G7,SLC22A6
BDNF		growth factor	0.188	1.44e-06	CCND2,DUSP1,EGR1,EGR2,FOS,GAD2,GRIN2B,SORL1
DICER1		enzyme	0.33	8.08e-07	CCND2,CD44,CDH1,EGR1,EGR2,FOS,GAD2
triamcinolone acetonide		chemical drug	0.478	1.58e-06	BTG2,CD44,DUSP1,EGR1,FOS,PER1,SCG2
FASLG		cytokine	0.492	3.75e-08	CD44,CDH1,EGR1,EGR2,FOS
L-triiodothyronine		chemical - endogenous mammalian	0.497	4.45e-05	ALDH1A1,CD44,DUSP1,EGR1,EGR2,FOS,PER1
NR3C1		ligand-dependent nuclear receptor	0.519	0.00207	CRABP2,DUSP1,EGR1,FOS,GRIN2B,PER1,SCG2
Hdac		group	0.57	0.000751	CRABP2,DKK3,EGR1,FOS
H89		chemical - kinase inhibitor	0.609	3.37e-05	DUSP1,EGR1,EGR2,FOS,HAPLN1
Calcineurin protein(s)		complex	0.617	2.26e-05	DUSP1,EGR1,EGR2,FOS
epigallocatechin-gallate		chemical drug	0.665	0.00318	CDH1,EGR1,FOS,SCG2
dihydrotestosterone		chemical - endogenous mammalian	0.72	9.02e-05	AXIN2,BTG2,CCND2,CDH1,EGR1,FOS,PER1,SLC1A3
SB203580		chemical - kinase inhibitor	0.722	0.00279	CDH1,DUSP1,EGR1,FOS,HAPLN1
estrogen receptor		group	0.728	3.06e-06	CCND2,CD44,CDH1,COL6A2,EGR1,FOS,TNC
TWIST1		transcription regulator	0.728	5.22e-05	ALDH1A1,CD44,CDH1,DKK3,FOS
estrogen		chemical drug	0.737	0.000948	COL6A2,DUSP1,EGR1,FOS,HSPH1
FAS		transmembrane receptor	0.747	6.79e-06	CD44,EGR1,EGR2,FOS,GADD45G,RGS14,SORL1,TNC
HNF4A		transcription regulator	0.751	0.0185	ALDH1A1,AXIN2,CDH1,CRABP2,EGR1,GADD45G,HSPH1,LZTR1,PCGF2,PEG10,TNC
FOS	-2.124	transcription regulator	0.756	9.75e-05	CD44,CDH1,CRABP2,EGR1,EGR2,FOS,NPTX2,NR3C2
curcumin		chemical drug	0.863	3.92e-05	CCND2,CD44,CDH1,EGR1,FOS,GRIN2B,MARCKSL1
LY294002		chemical - kinase inhibitor	0.887	7.61e-06	CCND2,CD44,CDH1,DUSP1,EGR1,EGR2,FOS,HAPLN1,SCG2
IgG		complex	1	0.00109	CCND2,CRABP2,DUSP1,TNC
wortmannin		chemical - kinase inhibitor	1.057	1.33e-05	CCND2,CD44,CDH1,EGR1,FOS,HAPLN1
troglitazone		chemical drug	1.062	0.00352	AXIN2,CCND2,CDH1,EGR1,FOS
ERBB4		kinase	1.151	3.62e-06	BTG2,CDH1,DUSP1,EGR1,TNC
RBPJ		transcription regulator	1.154	0.000536	CD44,DUSP1,FOS,TNC
APOE		transporter	1.165	0.000373	CCND2,CD44,EGR1,FOS,GRIN2B
FOSL1		transcription regulator	1.172	3.89e-05	CD44,EGR1,EGR2,FOS
ethanol		chemical - endogenous mammalian	1.219	0.00282	CAPN5,DUSP1,EGR1,FOS,GRIN2B
mifepristone		chemical drug	1.3	0.00104	DKK3,DUSP1,EGR1,EGR2,FOS
SP600125		chemical - kinase inhibitor	1.387	0.000239	CD44,EGR1,FOS,NR3C2,PER1
APC		enzyme	1.414	0.000203	AXIN2,CCND2,CD44,CDH1
2-amino-5-phosphonovaleric acid		chemical - other	1.452	4.15e-05	DUSP1,EGR1,EGR2,FOS,GADD45G
N-acetyl-L-cysteine		chemical drug	1.478	0.000223	CCND2,CDH1,EGR1,FOS,TNC
U0126		chemical - kinase inhibitor	1.658	6.2e-08	AXIN2,CCND2,CD44,CDH1,DUSP1,EGR1,FOS,HAPLN1,KDM6B,NR3C2,PER1
CD3		complex	1.723	0.00736	CCND2,CD44,EGR2,FOS,NR3C2,SORL1
PD98059		chemical - kinase inhibitor	1.848	0.000111	CCND2,CD44,CDH1,DUSP1,EGR1,EGR2,FOS,PER1
bisindolylmaleimide I		chemical - kinase inhibitor	1.982	0.000169	CCND2,CD44,EGR1,FOS
ID3		transcription regulator	2	8.66e-06	CCND2,CD44,DUSP1,EGR2,EGR4,GADD45G
MGEA5		enzyme	2.236	0.00314	CD44,CDH1,EGR2,GADD45G,TNC
lysophosphatidic acid		chemical - other		0.00181	DUSP1,EGR1,FOS
sphingosylphosphocholine		chemical - endogenous non-mammalian		0.0214	FOS
8,9-epoxyeicosatrienoic acid		chemical - endogenous mammalian		0.0241	CD44
11,12-epoxyeicosatrienoic acid		chemical - endogenous mammalian		0.00133	CD44,DUSP1
14,15-epoxyeicosatrienoic acid		chemical - endogenous mammalian		0.0424	CD44
15-deoxy-delta-12,14 -PGJ 2		chemical - endogenous non-mammalian		0.013	CCND2,EGR1,FOS
16,16-dimethylprostaglandin E2		chemical - endogenous mammalian		0.00015	CD44,FOS
epoprostenol		chemical - endogenous mammalian		0.000739	EGR1,FOS
dinoprost		chemical - endogenous mammalian		0.018	CCND2,FOS
prostaglandin E		chemical - endogenous mammalian		0.0108	SCG2
leukotriene C4		chemical - endogenous mammalian		8.38e-06	EGR1,EGR2,FOS
Rp-8-Br-cGMPS		chemical - kinase inhibitor		0.00809	FOS
cyclic GMP		chemical - endogenous mammalian		0.000739	FOS,MARCKSL1
5-N-ethylcarboxamido adenosine		chemical reagent		0.0029	BTG2,EGR1,EGR2
N(6)-(3-iodobenzyl)-5'-N-methylcarboxamidoadenosine		chemical drug		0.045	FOS
xanthine		chemical - endogenous mammalian		0.0372	DUSP1
isobutylmethylxanthine		chemical toxicant		0.000596	CD44,CRABP2,EGR1,FOS
PD 180970		chemical - kinase inhibitor		0.0108	CCND2
minoxidil		chemical drug		0.0054	AXIN2
propylthiouracil		chemical drug		0.0329	BTG2,CDH1
PD173074		chemical reagent		0.0424	CCND2
PP1		chemical - kinase inhibitor		0.000149	CCND2,CDH1,FOS
D-2-amino-5-phosphonovaleric acid		chemical reagent		0.0108	GRIN2B
histidinol		chemical - endogenous mammalian		0.0161	EGR1
glycine		chemical - endogenous mammalian		0.0476	FOS
L-cysteine		chemical - endogenous mammalian		0.0241	FOS
L-histidine		chemical - endogenous mammalian		0.032	EGR1
glutamine		chemical - endogenous mammalian		0.0213	DUSP1,FOS
E. coli B5 lipopolysaccharide		chemical - endogenous non-mammalian		0.0331	CD44,DUSP1,FOS
hyaluronic acid		chemical - endogenous mammalian		0.0034	CD44,COL6A2,FOS
peptidoglycan		chemical - endogenous non-mammalian		0.00267	DUSP1,EGR1,FOS
sorbitol		chemical - endogenous mammalian		0.0294	SLC1A3
ginsenoside Rb1		chemical - endogenous non-mammalian		0.0372	FOS
saikosaponin A		chemical reagent		0.0214	FOS
gentamicin C1		chemical drug		0.0054	CD44
ginsenoside Rh2		chemical - endogenous non-mammalian		0.0054	FOS
epothilone B		chemical drug		0.0398	BTG2
dexamethasone phosphate		chemical drug		0.00191	DUSP1,GADD45G
calcipotriene		chemical drug		0.045	FOS
fulvestrant		chemical drug		0.0337	CDH1,EGR1,FOS
estradiol benzoate		chemical drug		0.0146	CDH1,FOS
Srebp		group		0.0372	FOS
deoxycholate		chemical - endogenous mammalian		0.000358	CDH1,EGR1,SLC1A3
pregnenolone sulfate		chemical - endogenous mammalian		0.00809	EGR1
fluoride		chemical - endogenous mammalian		0.0398	FOS
TEAD		group		0.0188	CD44
platelet activating factor-C16		chemical - endogenous mammalian		0.0108	PLA2G7
globotriaosylceramide		chemical - endogenous mammalian		0.0134	CD44
8-bromo-cAMP		chemical reagent		0.0123	DUSP1,EGR1,FOS
ADP		chemical - endogenous mammalian		0.0372	FOS
L-glutamine		chemical - endogenous mammalian		0.0054	DUSP1
corticosterone		chemical - endogenous mammalian		0.0388	FOS,NR3C2
desoxycorticosterone		chemical - endogenous mammalian		0.0241	FOS
GCS-100		chemical drug		0.0214	CCND2
ATP		chemical - endogenous mammalian		0.00253	CDH1,DUSP1,FOS
pCPT-cAMP		chemical - kinase inhibitor		0.000319	EGR1,FOS
RUNX1T1		transcription regulator		0.0241	CCND2
EPHB1		kinase		3.06e-06	EGR1,EGR2,FOS
EPHB2		kinase		0.0267	GRIN2B
ADRA1		group		7.16e-05	EGR1,FOS
CSF2RB		transmembrane receptor		0.000739	CCND2,FOS
salmonella minnesota R595 lipopolysaccharides		chemical - endogenous non-mammalian		0.0425	EGR1,FOS
sunitinib		chemical drug		0.00719	CCND2,TNC
picropodophyllin		chemical drug		0.0398	CCND2
zibotentan		chemical drug		0.0108	CDH1
ORG 34517		chemical drug		0.0027	NR3C2
peptide YY 3-36		biologic drug		0.0027	FOS
Agtr1b		g-protein coupled receptor		0.0241	FOS
bromodichloromethane		chemical toxicant		0.0027	CDH1
4-nonylphenol		chemical toxicant		0.0241	FOS
vitamin E		chemical drug		0.000636	CD44,CDH1,EGR1
Sos		group		0.0174	CD44,CRABP2,FOS
Notch		group		0.0172	CDH1,DUSP1
Pdgfr		group		0.0267	TNC
Creb		group		0.00845	DUSP1,EGR1,FOS,PER1
Pkg		group		0.00176	EGR1,FOS
Neurotrophin		group		0.0134	FOS
SHP		group		0.0054	EGR1
Nos		group		0.000641	EGR1,FOS
G protein alpha		group		0.0027	FOS
Ctbp		group		0.0476	CDH1
CaMKII		complex		0.00146	CD44,FOS
Gsk3		group		0.0142	CDH1,FOS
Actin		group		0.0346	CD44
STAT5a/b		group		0.00193	CCND2,DUSP1,FOS
Ras homolog		group		0.00133	EGR1,FOS
RNA polymerase II		complex		0.00518	CCND2,CDH1,DUSP1,FOS
ADCY		group		0.00119	FOS,PER1
Rap1		group		0.000199	FOS,SORL1
voltage-gated calcium channel		complex		0.0241	CCND2
tyrosine kinase		group		0.0108	CD44
Calmodulin		group		0.0112	CD44,EPHA6
TGFBR		group		0.0161	CD44
Dynamin		group		0.00809	FOS
Ras		group		0.0438	EGR1,FOS
Fgfr		group		0.0398	FOS
nicotinic acetylcholine receptor		complex		0.0161	FOS
Pde		group		0.0241	FOS
Histone h3		group		0.0259	CCND2,CDH1,EGR1,FOS
SERCA		group		0.000107	BTG2,EGR1
Ck2		complex		0.0241	FOS
Rock		group		0.0069	CDH1,FOS
Fgf		group		8.84e-05	CDH1,FOS,PER1
Rac		group		0.0294	FOS
Gli		group		0.0346	CCND2
NMDA Receptor		complex		0.0476	FOS
MSK1/2		group		7.2e-06	DUSP1,FOS
Mapk		group		0.0026	EGR1,FOS,PER1
L-type Calcium Channel		complex		0.000199	EGR1,FOS
PLA2		group		0.0054	FOS
Erm		group		0.0134	CD44
ETS		group		0.00133	EGR1,FOS
growth factor receptor		group		0.0027	FOS
Ctnna		group		0.0134	AXIN2
triclosan		chemical drug		0.045	FOS
Stat1-Stat3		complex		0.00809	FOS
Stat dimer		complex		0.0108	FOS
Pdgf Ab		complex		0.0476	FOS
Integrin		complex		0.032	FOS
Bcl9-Cbp/p300-Ctnnb1-Lef/Tcf		complex		0.000256	AXIN2,CD44
Adaptor protein 2		complex		0.0294	CDH1
edratide		biologic drug		7.16e-05	CD44,EGR2
citrinin		chemical toxicant		0.0214	KDM6B
1-methyl-2-pyrrolidinone		chemical toxicant		0.0108	FOS
PLC		group		0.0398	FOS
Nr1h		group		0.00701	ALDH1A1,CCND2,MARCKSL1
AMPK		complex		0.0034	CCND2,CDH1,EGR1
Esr1-Estrogen-Sp1		complex		0.00809	FOS
cetylpyridinium		chemical drug		0.00809	FOS
maslinic acid		chemical - endogenous non-mammalian		7.25e-05	CCND2,CD44,CDH1,SLC1A3
LDL		complex		0.0264	DUSP1,EGR1,FOS
NPS		other		0.0054	FOS
PRKAA		group		0.00475	CDH1,DUSP1
Nfat (family)		group		0.00181	DKK3,EGR2,PGM2L1
GC-GCR dimer		complex		0.0424	DUSP1
TFIIA		complex		0.000199	CCND2,FOS
tacedinaline		chemical drug		0.0161	FOS
Ptprd		phosphatase		0.0372	GADD45G
tandospirone		chemical drug		0.0027	PER1
conjugated linoleic acid		chemical drug		0.00475	DUSP1,FOS
Igm		complex		0.000636	CCND2,CD44,EGR1
Raf		group		0.0138	EGR1,FOS
Retinoic acid-RAR-RXR		complex		0.000199	CRABP2,DUSP1
IL12 (complex)		complex		0.00215	CD44,CDH1,FOS,GADD45G
bovine testicular hyaluronidase		biologic drug		0.0027	CD44
CACNG8		ion channel		0.0027	CNIH2
GSK 189254		chemical drug		0.0027	FOS
GPRC6A		g-protein coupled receptor		0.00809	EGR1
FGF16		growth factor		0.0108	CDH1
MBNL3		other		0.0054	CD44
trypsin		group		0.00039	CDH1,FOS
CTDNEP1		phosphatase		0.0108	AXIN2
DRD3		g-protein coupled receptor		0.0134	FOS
PARP		group		0.0188	CDH1
Tlr		group		0.0376	DUSP1,RGS14
Il8r		group		0.032	CDH1
CADPS		other		0.00809	SCG2
HTR7		g-protein coupled receptor		0.0241	FOS
SLC39A6		transporter		0.0054	CDH1
ESRP1		other		0.0108	CD44
pridopidine		chemical drug		0.0027	FOS
LGR4		transmembrane receptor		0.000954	AXIN2,NR3C2
TET1		other		2.8e-05	EGR2,EGR4,FOS
THRAP3		transcription regulator		0.0398	PEG10
RNF20		enzyme		0.0476	FOS
SENP7		peptidase		0.0214	CDH1
TCIRG1		enzyme		0.032	CD44
NANOG		transcription regulator		0.000306	CCND2,EGR1,FOS,HOPX
CMTM8		cytokine		0.0027	CDH1
ST6GALNAC1		enzyme		0.0188	CDH1
FBXO25		enzyme		7.2e-06	EGR1,FOS
KLF8		other		0.00809	CDH1
SULF2		enzyme		0.032	AXIN2
UCN2		other		0.0241	FOS
RASSF6		other		0.0134	BTG2
TRIM29		transcription regulator		0.0134	CD44
DNAJB4		other		0.0108	CDH1
SRF-ELK1		complex		0.0027	FOS
Gpcr		group		0.0134	FOS
KREMEN1		other		0.0027	AXIN2
CHI3L1		enzyme		6.94e-07	CDH1,COL6A2,PEG10,TNC
AKIRIN2		other		0.00015	CCND2,DUSP1
C1orf61		other		0.0188	CDH1
GLIPR2		other		0.0108	CDH1
IPMK		kinase		0.00161	FOS,PER1
Hdac1l		enzyme		0.00809	DUSP1
Hmgb1		transcription regulator		0.045	SCG2
SNAI3		transcription regulator		0.0027	CDH1
RSPO3		kinase		0.0134	AXIN2
Adaptor protein 1		complex		0.0294	CD44
GALNT6		enzyme		0.0108	CDH1
PRDM5		transcription regulator		0.0194	ALX4,DKK3
PRKAG3		other		0.0103	BTG2,EGR1,GADD45G
SOX17		transcription regulator		0.000199	AXIN2,FOS
HIST1H1D		other		0.00809	AXIN2
MYOC		other		0.0237	CD44,EGR2
SLITRK5		other		0.0108	GRIN2B
IGF2		growth factor		0.00999	DUSP1,EGR1,EGR2
WWC1		transcription regulator		0.0267	CDH1
ZNF503		other		0.0027	CDH1
MEMO1		other		0.0241	FOS
NLGN2		enzyme		0.0027	GAD2
ATE1		enzyme		0.0161	CDH1
C1QL1		other		0.00809	FOS
gentamicin		chemical drug		0.0287	ALDH1A1,BTG2,EGR1
ZMIZ2		transcription regulator		7.16e-05	AXIN2,CD44
AMER1		other		0.0161	AXIN2
exendin(9-39) amide		biologic drug		0.0027	FOS
SLCO1C1		transporter		0.0108	ALDH1A1
IGF1R		transmembrane receptor		0.0242	CDH1,FOS,SCG2
ALX1		transcription regulator		0.0054	CDH1
TEX11		other		0.0108	FOS
LOXL3		enzyme		0.0027	CDH1
potassium channel		group		0.00809	FOS
endothelin receptor		group		0.0108	FOS
sGC		complex		4.3e-05	EGR1,FOS
Shc		group		0.000319	CCND2,FOS
KMT5B		enzyme		0.0188	DUSP1
ITGBL1		other		0.00809	CD44
NFKBID		transcription regulator		0.0241	CDH1
MARCKSL1	-0.479	other		0.0188	CDH1
SPDEF		transcription regulator		0.000833	COL6A2,DKK3,TNC
ESRP2		other		0.00809	CDH1
Atrial Natriuretic Peptide		group		0.0294	TNC
RGMB		other		0.0027	CDH1
CMKLR1		g-protein coupled receptor		0.0267	CCND2
ZNF24		transcription regulator		0.0108	CCND2
WISP3		growth factor		0.0161	CDH1
FGF14		growth factor		0.0027	FOS
PBRM1		other		0.0241	CRABP2
CLSTN1		other		0.0027	GRIN2B
USP22		peptidase		0.0108	CCND2
GALNT3		enzyme		0.0134	CDH1
FOXG1		transcription regulator		0.0346	CCND2
DSC2		other		0.0027	CD44
TRPM3		ion channel		0.0027	EGR1
PRDM16		transcription regulator		0.0214	GADD45G
BLOC1S5		other		0.045	GRIN2B
WHSC1		enzyme		0.000149	BTG2,CCND2,FOS
HUWE1		transcription regulator		0.0241	CCND2
MRGPRX1		g-protein coupled receptor		0.0054	EGR1
TCF7L1		transcription regulator		0.00298	AXIN2,CCND2
CNDP2		peptidase		0.00809	CD44
SBDS		other		0.00176	EGR1,FOS,TNC
MALAT1		other		0.0161	CDH1
DACT3		other		0.0108	AXIN2
CYSLTR2		g-protein coupled receptor		0.00809	EGR1
Alpha catenin		group		0.00413	AXIN2,COL6A2,TNC
Sapk		group		0.0108	FOS
IL-2R		complex		0.000199	CCND2,FOS
PDS5B		other		0.0188	CDH1
9530018H14Rik		other		0.0027	CDH1
RPE65		enzyme		0.0134	FOS
GPR68		g-protein coupled receptor		0.0134	DUSP1
ROR1		kinase		0.0241	CDH1
Ifn		group		0.0407	CD44,FOS
B-cell receptor		complex		0.0188	CCND2
Endothelin		group		0.045	FOS
Collagen type I		complex		0.0138	CDH1,TNC
dactolisib		chemical drug		0.0372	CDH1
MEN1		transcription regulator		0.005	CDH1,FOS
DTNBP1		other		0.00133	GAD2,GRIN2B
EIF2AK3		kinase		0.0295	BTG2,EGR1
harmine		chemical - endogenous non-mammalian		0.0346	FOS
FZD9		g-protein coupled receptor		0.045	CDH1
IDH2		enzyme		0.000551	CDH1,EGR1
OMG		g-protein coupled receptor		0.0054	FOS
hispidulin		chemical drug		0.0027	EGR1
ATP1A2		transporter		0.00809	FOS
NXF1		transporter		0.0108	CD44
vasopressins		biologic drug		0.0027	FOS
ghrelin		biologic drug		7.16e-05	EGR1,FOS
parathyroid hormone-related protein		biologic drug		0.0188	FOS
PECAM1		other		0.045	CD44
Collagen type III		complex		0.0188	CDH1
mediator		complex		0.0027	FOS
Gm-csf		group		0.00875	CCND2,FOS
INTERLEUKIN		group		0.0054	FOS
7S NGF		complex		0.0134	FOS
Laminin1		complex		0.0346	CDH1
Gap		group		0.00809	FOS
ZNF467		other		0.0108	FOS
CNTF		cytokine		0.0203	EGR1,FOS
hydrogel		chemical drug		0.0188	CDH1
PPP1R1B		phosphatase		0.0398	FOS
TRH		other		0.00427	DUSP1,FOS
EIF4G2		translation regulator		0.0267	CCND2
CCND1		transcription regulator		0.00592	CCND2,CD44,CDH1,KDM6B
SLC9A3R1		other		0.0424	CDH1
GAB2		other		0.00339	CDH1,FOS
MAP2K4		kinase		0.0101	CD44,FOS
NFATC3		transcription regulator		0.0112	EGR2,FOS
GRK2		kinase		0.0398	FOS
CSNK1E		kinase		0.00809	PER1
PHF21A		enzyme		0.0267	SCG2
ASCL2		transcription regulator		0.0188	EGR1
MEIS2		transcription regulator		0.0161	CDH1
liquiritigenin		chemical - endogenous non-mammalian		0.032	FOS
IRS1		enzyme		0.000346	CDH1,CRABP2,EGR1,FOS
ARHGEF17		other		0.0027	FOS
aroclor 1221		chemical toxicant		0.0214	GRIN2B
AREG		growth factor		0.00279	EGR1,FOS
ARHGEF1		other		0.0214	FOS
NCOR2		transcription regulator		0.00633	AXIN2,FOS
TXK		kinase		0.0267	CD44
VSX1		transcription regulator		0.0161	NETO1
PRKCE		kinase		0.000984	CDH1,EGR1,FOS
SETDB1		enzyme		0.00318	GRIN2B,Lmo3
STAT1		transcription regulator		0.0462	CCND2,EGR1,FOS
PRRX1		transcription regulator		0.000256	FOS,TNC
LYL1		transcription regulator		0.00107	BTG2,EGR1
Betacatenin/TCF		complex		0.0372	CD44
PI3K (family)		group		0.0218	CDH1,FOS
PRKG2		kinase		0.0054	FOS
TH-302		chemical drug		0.0214	CCND2
FGFR4		kinase		0.00133	CD44,FOS
AURKA		kinase		0.032	CDH1
ZFYVE9		peptidase		0.0108	CDH1
MAPK8IP2		other		0.0054	FOS
THPO		cytokine		0.000318	CCND2,CD44,FOS
VHL		transcription regulator		0.00484	ALDH1A1,CDH1,SLC1A3
HTATIP2		transcription regulator		0.00133	CDH1,FOS
MXD1		transcription regulator		0.0267	CCND2
NCOR1		transcription regulator		0.0223	CDH1,DUSP1
CARTPT		other		0.0267	FOS
VIP		other		0.0029	EGR2,FOS,SLC1A3
CCK		other		0.000641	EGR1,FOS
APOA4		transporter		0.0372	FOS
ACTL6A		other		0.00242	CCND2,CDH1
KCNJ2		ion channel		0.0108	FOS
C1QA		peptidase		0.0398	EGR1
GPR132		g-protein coupled receptor		0.0188	EGR1
HLX		transcription regulator		0.0036	CD44,EGR1
FANCA		other		0.0214	EGR1
GMNN		transcription regulator		0.0203	CDH1,DUSP1
PDE6B		enzyme		0.0054	FOS
DEF6		other		0.000843	CDH1,FOS
MKL1		transcription regulator		0.00551	EGR1,FOS,TNC
TREM1		transmembrane receptor		0.0165	EGR1,EGR2,SLC1A3
GIP		other		0.0424	FOS
NTF4		growth factor		0.0424	FOS
REL		transcription regulator		0.0035	CCND2,CDH1,EGR2,FOS
NOD1		other		0.0372	DUSP1
RAP1GAP		other		0.0134	FOS
S100B		other		0.00107	FOS,SCG2
AGTRAP		g-protein coupled receptor		0.0134	FOS
LEF1		transcription regulator		0.0104	AXIN2,CDH1
PRL		cytokine		0.0378	CDH1,EGR1,FOS
AKAP12		transporter		0.0161	CDH1
ELL		transcription regulator		0.00809	FOS
PLCG1		enzyme		0.000551	EGR1,FOS
NR4A3		ligand-dependent nuclear receptor		0.0115	CCND2,COL6A2
MIA		other		0.0214	CDH1
TYRO3		kinase		0.0267	EGR2
MKI67		other		0.0027	CDH1
ITGA5		transmembrane receptor		0.00633	CD44,FOS
MED12		transcription regulator		0.0214	EGR2
CD244		transmembrane receptor		0.000199	EGR1,FOS
F2R		g-protein coupled receptor		0.000636	DUSP1,EGR1,FOS
WISP1		other		0.0188	AXIN2
PRKAA2		kinase		0.00323	CDH1,EGR1,SORL1
IRF8		transcription regulator		0.00528	EGR1,EGR2,FOS
APLN		other		0.00633	EGR1,FOS
SHC1		other		0.00811	EGR1,FOS
INHBB		growth factor		0.0424	TNC
OPRK1		g-protein coupled receptor		0.0161	FOS
POLR2A		enzyme		0.00941	EGR2,FOS
ARTN		growth factor		0.0108	ALDH1A1
FAF1		other		0.0134	AXIN2
KIFAP3		other		0.0027	FOS
CST3		other		0.032	FOS
IL2RA		transmembrane receptor		0.00161	CCND2,FOS
PTP4A3		phosphatase		0.045	CDH1
RAB27A		enzyme		0.0027	CD44
BANP		other		0.0161	CDH1
AGR2		other		0.00015	EGR1,FOS
PDGFB		growth factor		0.000497	EGR1,FOS,TNC
ITCH		enzyme		0.045	FOS
GCK		kinase		0.00298	CCND2,CDH1
ITGAV		transmembrane receptor		0.00404	CDH1,FOS
GPNMB		enzyme		0.0294	FOS
CDK9		kinase		0.0078	CCND2,FOS
TAF4		transcription regulator		0.0247	CDH1,HOPX
ALDH1A2		enzyme		0.00318	ALDH1A1,CD44
HSP90AA1		enzyme		0.0294	CDH1
TLR4		transmembrane receptor		0.00247	CCND2,CD44,CDH1,GADD45G,RGS14
GPER1		g-protein coupled receptor		0.00119	EGR1,FOS
LOXL2		enzyme		0.032	CDH1
CLDN1		other		0.0134	CDH1
IL1R1		transmembrane receptor		0.0101	EGR1,FOS
MALT1		peptidase		0.0294	CD44
CXCL5		cytokine		0.0161	CDH1
NTS		other		0.0267	FOS
ZBTB33		other		0.0398	CDH1
PPY		other		0.0027	FOS
PSMC5		transcription regulator		0.00809	CCND2
MED14		transcription regulator		0.0214	DUSP1
ITGB1		transmembrane receptor		0.0232	CDH1,FOS
ID1		transcription regulator		0.000607	ALDH1A1,EGR1,PCGF2
PROK2		other		0.0161	FOS
IDH1		enzyme		0.00404	CDH1,EGR1
TSH		complex		0.0115	EGR1,FOS
PTBP1		enzyme		0.0294	CD44
ADAM10		peptidase		8.73e-05	FOS,GAD2,GADD45G,GRIN2B
EN1		transcription regulator		0.0346	ALDH1A1
FGF3		growth factor		0.0241	CDH1
F11R		other		0.0027	CDH1
CTNND1		other		0.0267	CDH1
TRPV1		ion channel		0.0346	FOS
FN1		enzyme		0.0177	CDH1,FOS,SDCBP
PLCD1		enzyme		0.0214	CDH1
ZIC2		transcription regulator		0.0241	AXIN2
PRF1		other		0.0398	CD44
SPTBN1		other		0.00809	FOS
EDN3		other		2.42e-05	CDH1,EGR1,FOS
TSC22D3		transcription regulator		0.00525	DUSP1,EGR2
Il3		cytokine		0.000833	CCND2,EGR1,FOS
Pvr		other		0.0241	CCND2
MAPT		other		0.0312	FOS,GRIN2B,SLC1A3
REST		transcription regulator		0.00453	CHRM4,GRIN2B,SCG2
NMB		other		0.0054	FOS
ELAVL1		other		0.00193	DUSP1,FOS,PCGF2
HIST1H1C		other		0.0161	AXIN2
DLX2		transcription regulator		0.0398	GAD2
CBX2		transcription regulator		0.0372	CCND2
MMP9		peptidase		0.000578	CD44,CDH1,FOS
WNT5A		cytokine		0.034	AXIN2,CDH1
FLOT2		other		0.00809	CDH1
SP1		transcription regulator		0.00341	CCND2,CDH1,CRABP2,EGR1,FOS,TNC
INHBA		growth factor		0.0132	CCND2,CDH1,PGM2L1
SPP1		cytokine		0.0125	CD44,CDH1,FOS
JUP		other		0.032	AXIN2
PTK2		kinase		0.00843	FOS,TNC
CDK5R1		kinase		0.0424	FOS
FLI1		transcription regulator		0.00941	EGR1,TNC
AGRP		other		0.0241	FOS
SH3KBP1		other		0.0214	CCND2
DAB2IP		other		0.0054	EGR1
NGFR		transmembrane receptor		0.0026	FOS,GRIN2B
CTBP2		transcription regulator		0.0424	CDH1
HAS1		enzyme		0.0134	CD44
CASP8		peptidase		0.00475	CD44,FOS
PIAS2		transcription regulator		0.0294	FOS
DAB2		other		0.0161	FOS
PHIP		other		0.0027	CCND2
SPI1		transcription regulator		0.0186	CCND2,EGR2,FOS
SUMO2		enzyme		0.00451	CCND2,TNC
DUSP4		phosphatase		0.0241	DUSP1
ROCK1		kinase		0.000739	CCND2,CD44
CHRM3		g-protein coupled receptor		0.00039	EGR1,FOS
NTF3		growth factor		4.95e-07	CCND2,CDH1,FOS,GRIN2B
PRKCA		kinase		0.000196	EGR1,FOS,PEG10,SDCBP
TEC		kinase		0.0241	FOS
ENO1		enzyme		0.0188	CDH1
IGF2BP1		translation regulator		2.08e-05	CD44,COL6A2,TNC
PNN		other		0.0398	CDH1
MIR101		group		0.0398	DUSP1
miR-291a-3p (and other miRNAs w/seed AAGUGCU)		mature microrna		0.00176	CCND2,CD44,CDH1
miR-17-5p (and other miRNAs w/seed AAAGUGC)		mature microrna		0.0115	CCND2,EGR2
mir-515		microrna		0.0294	CD44
mir-223		microrna		0.0445	EGR2,GRIN2B
miR-100-5p (and other miRNAs w/seed ACCCGUA)		mature microrna		0.0372	EGR2
miR-9-5p (and other miRNAs w/seed CUUUGGU)		mature microrna		0.032	CDH1
mir-183		microrna		0.00107	CDH1,EGR1
mir-26		microrna		0.0346	CCND2
mir-101		microrna		0.0188	DUSP1
miR-132-3p (and other miRNAs w/seed AACAGUC)		mature microrna		0.0424	GRIN2B
mir-329		microrna		0.0027	GAD2
miR-370-3p (and other miRNAs w/seed CCUGCUG)		mature microrna		0.00809	GAD2
mir-370		microrna		0.0054	GAD2
miR-140-5p (and other miRNAs w/seed AGUGGUU)		mature microrna		0.0214	EGR2
mir-140		microrna		0.0161	CDH1
mir-127		microrna		0.0346	DUSP1
miR-150-5p (and other miRNAs w/seed CUCCCAA)		mature microrna		0.0214	EGR2
mir-21		microrna		0.0315	BTG2,CDH1,EGR2
mir-143		microrna		0.0424	CDH1
miR-135a-5p (and other miRNAs w/seed AUGGCUU)		mature microrna		0.0294	NR3C2
miR-1285-3p (and other miRNAs w/seed CUGGGCA)		mature microrna		0.0108	CDH1
miR-328-3p (and other miRNAs w/seed UGGCCCU)		mature microrna		0.0108	CD44
miR-199a-3p (and other miRNAs w/seed CAGUAGU)		mature microrna		0.045	CD44
miR-182-5p (and other miRNAs w/seed UUGGCAA)		mature microrna		0.00427	CDH1,GADD45G
mir-182		microrna		0.00719	CDH1,GADD45G
mir-205		microrna		0.000843	AXIN2,CDH1
mir-32		microrna		0.0108	BTG2
mir-96		microrna		0.0424	CDH1
mir-373		microrna		0.000467	CD44,CDH1
KREMEN2		other		0.0027	AXIN2
KISS1		other		0.00161	EGR1,FOS
HGS		other		0.000256	CDH1,FOS
IQSEC1		other		0.0027	CDH1
MPP5		kinase		0.0108	CDH1
FH535		chemical reagent		0.00809	CDH1
CD44	-1.105	enzyme		0.00204	CCND2,CD44,CDH1,CRABP2
F3		transmembrane receptor		0.0142	EGR1,FOS
NEUROG1		transcription regulator		0.0134	CCND2,SCG2
AGER		transmembrane receptor		0.000945	EGR1,SCG2,TNC
RGS19		other		0.0214	AXIN2
GHRHR		g-protein coupled receptor		0.0372	FOS
BLNK		other		0.0267	CCND2
NUCB2		other		0.0108	FOS
GUSB		enzyme		0.0241	EGR2
PDE3A		enzyme		0.0161	DUSP1
MYCBP		transcription regulator		0.0188	CCND2
MRAS		enzyme		0.0134	CDH1
TIMELESS		other		0.0027	PER1
NMNAT1		enzyme		0.0267	PEG10
CSF2RA		transmembrane receptor		0.000551	CCND2,FOS
BTG3		other		0.0054	KDM6B
FYN		kinase		0.000337	DUSP1,EGR2,FOS
H2AFY		other		0.00475	CCND2,EGR1
IRAK4		kinase		0.00107	BTG2,EGR1,FOS
SUZ12		enzyme		0.0491	CDH1,GAD2
CSK		kinase		0.0294	FOS
CNTN1		enzyme		0.0054	CDH1
Irs3		other		0.0161	EGR1
MTBP		other		0.0214	CCND2
PTGER2		g-protein coupled receptor		0.0329	CDH1,EGR1
SFRP4		transmembrane receptor		0.00039	AXIN2,CDH1
TWIST2		transcription regulator		0.00191	CD44,CDH1
ADAR		enzyme		0.0134	FOS
POMC		other		0.0268	DUSP1,FOS
NCK1		kinase		0.0267	FOS
EEF1D		translation regulator		0.00809	CDH1
LRPAP1		transmembrane receptor		0.0398	SORL1
NPY1R		g-protein coupled receptor		0.0424	FOS
CYSLTR1		g-protein coupled receptor		0.0134	FOS
CALCR		g-protein coupled receptor		0.0108	FOS
PARP1		enzyme		0.00225	CDH1,FOS,PEG10
CD70		cytokine		0.000954	CCND2,CD44
HDAC3		transcription regulator		0.0218	CDH1,FOS
SMARCD3		transcription regulator		0.00133	CD44,HAPLN1
ADIPOQ		other		0.00648	DUSP1,EGR1,FOS
WNT7A		cytokine		0.045	CDH1
DRD1		g-protein coupled receptor		0.00039	EGR1,FOS
POU5F1		transcription regulator		0.0107	CDH1,CRABP2,DUSP1,HOPX
TSC2		other		0.000251	CCND2,EGR1,FOS,PGM2L1
POR		enzyme		0.0128	ALDH1A1,HSPH1,PLA2G7
SEMA3A		other		0.0188	CDH1
JARID2		transcription regulator		0.0476	CCND2
NUP107		transporter		0.0188	FOS
ibrutinib		chemical drug		0.0294	CD44
TLE1		transcription regulator		5.29e-06	DUSP1,EGR1,FOS
UGDH		enzyme		0.0134	CDH1
SUMO3		other		0.00404	CCND2,TNC
HCRT		other		0.0108	FOS
BCL2L1		other		0.0115	CD44,COL6A2
PER2		transcription regulator		0.0346	PER1
EGR4	-0.638	transcription regulator		0.00015	EGR1,EGR2
UTS2		other		0.0134	FOS
pituitary adenylate cyclase-activating polypeptide		biologic drug		0.00809	CCND2
SOCS1		other		0.00433	CD44,DUSP1,FOS
GCGR		g-protein coupled receptor		0.0476	DUSP1
SPRY2		other		0.00207	AXIN2,FOS
ATM		kinase		0.0126	DUSP1,GADD45G
IRS2		enzyme		0.00525	EGR1,FOS
ITGA9		other		0.0161	CDH1
TBX3		transcription regulator		0.0398	CDH1
DLC1		other		0.0188	CDH1
GH1		growth factor		0.0188	EGR1,FOS,GRIN2B
RLN2		other		0.0346	FOS
Nisch		other		0.0027	FOS
PRDM8		transcription regulator		0.032	EPHA6
ADORA2A		g-protein coupled receptor		0.00528	DUSP1,EGR2,FOS
PENK		other		0.0108	FOS
PDGFRA		kinase		0.0424	FOS
WWP2		enzyme		0.0267	EGR2
GNAO1		enzyme		0.0134	FOS
ELK4		transcription regulator		5.29e-06	EGR1,EGR2,FOS
CD40LG		cytokine		0.000578	CD44,DUSP1,EGR1,EGR4,FOS,MARCKSL1
LIPE		enzyme		0.000346	ALDH1A1,EGR1,FOS,PER1
SUB1		transcription regulator		0.0134	FOS
CXCR4		g-protein coupled receptor		0.000497	CD44,CDH1,EGR1
MAPK9		kinase		0.000789	EGR1,FOS,MARCKSL1,NR3C2
VAV1		transcription regulator		0.00224	CCND2,FOS
CRY2		enzyme		0.000551	FOS,PER1
BCAR1		enzyme		0.0267	EGR1
DDR1		kinase		0.0398	CDH1
SELE		transmembrane receptor		0.0267	FOS
HAS2		enzyme		0.0214	CD44
SCN1B		ion channel		0.00809	FOS
CDH1	-2.064	other		0.0159	CD44,CDH1
GCLC		enzyme		0.0108	FOS
GLI2		transcription regulator		0.0284	CCND2,CDH1
RUVBL2		transcription regulator		0.00039	AXIN2,CCND2
CAV1		transmembrane receptor		0.00495	EGR1,FOS,GRIN2B
DLG4		kinase		0.0214	FOS
ALK		kinase		0.0267	CCND2
ADRB3		g-protein coupled receptor		0.000954	EGR1,FOS
MBD3		enzyme		0.0199	CCND2,CD44
GAL		other		0.045	FOS
EGR2	-1.509	transcription regulator		0.000732	EGR1,EGR2,FOS,SLC1A3
RYBP		transcription regulator		0.0267	CCND2
CD38		enzyme		0.00872	CCND2,CD44,GADD45G
GPI		enzyme		0.0398	CDH1
PDE4B		enzyme		0.0267	DUSP1
LIMA1		other		0.0294	CDH1
P2RY1		g-protein coupled receptor		0.0188	FOS
WNT4		cytokine		0.00318	AXIN2,CDH1
LCOR		transcription regulator		0.00809	CDH1
FOXM1		transcription regulator		0.000277	AXIN2,CCND2,CDH1,FOS
RPS6KA4		kinase		0.000319	DUSP1,FOS
NOD2		other		0.0159	AXIN2,MARCKSL1
TGFB1I1		transcription regulator		0.045	FOS
STAT5B		transcription regulator		0.0102	CCND2,CDH1,FOS
EFEMP1		enzyme		0.00809	CDH1
PTX3		other		0.00298	EGR2,FOS
ADRA1B		g-protein coupled receptor		7.94e-06	DUSP1,EGR1,EGR2,FOS
MAPK10		kinase		0.000467	CD44,FOS
BCL6		transcription regulator		0.00755	CCND2,CD44,HAPLN1
TP73		transcription regulator		0.0121	BTG2,CDH1,EGR1,FKBP1B
MECP2		transcription regulator		0.00403	CDH1,CHRM4,EGR1
LDLR		transporter		0.0247	AXIN2,EGR1
ADRA1A		g-protein coupled receptor		1.02e-05	DUSP1,EGR1,EGR2,FOS
DNMT3A		enzyme		0.00339	CDH1,KDM6B
ADRA1D		g-protein coupled receptor		7.94e-06	DUSP1,EGR1,EGR2,FOS
ONECUT1		transcription regulator		0.0392	EGR2,HSPH1,SLC1A3
TNR		other		0.0027	SLC1A3
RAF1		kinase		0.0198	CD44,EGR1,FOS
RXRA		ligand-dependent nuclear receptor		0.0337	ALDH1A1,CRABP2,FOS
KCTD11		other		0.0134	CCND2
CLCA2		ion channel		0.032	CDH1
AHNAK		other		0.00809	CCND2
SP3		transcription regulator		0.00266	DUSP1,EGR1,FOS,TNC
MGAT3		enzyme		0.0241	CDH1
THRA		ligand-dependent nuclear receptor		0.0419	CD44,FOS
NTRK2		kinase		0.0104	CDH1,FOS
IL2RG		transmembrane receptor		0.00908	COL6A2,FOS
CAPN3		peptidase		0.0398	DUSP1
SLIT2		other		0.0161	CDH1
AVP		other		0.00605	EGR1,FOS
RAC1		enzyme		0.0029	CDH1,DUSP1,FOS
ATXN7		other		0.0372	SLC1A3
SLC1A2		transporter		0.0027	FOS
RAC2		enzyme		0.00633	EGR2,FOS
IAPP		other		0.0267	FOS
AXIN1		other		0.00133	CCND2,FOS
ITGA6		transmembrane receptor		0.0476	CCND2
TCF3		transcription regulator		0.022	AXIN2,CCND2,CDH1
ARHGEF28		other		0.0054	FOS
PIK3R1		kinase		0.0189	CCND2,FOS
ARAF		kinase		0.0134	FOS
KIDINS220		transcription regulator		7.16e-05	EGR1,FOS
IQGAP2		other		0.0108	CDH1
NPPC		other		0.032	HAPLN1
SOCS3		phosphatase		0.0185	EGR1,FOS
SCN7A		ion channel		0.0027	FOS
WISP2		growth factor		0.000318	AXIN2,CD44,CDH1
KHDRBS1		transcription regulator		0.0188	CD44
CDH4		other		0.0134	CDH1
SPTBN2		other		0.0134	SLC1A3
HDAC2		transcription regulator		0.0484	CDH1,EGR1
PTAFR		g-protein coupled receptor		0.0398	CDH1
ATF1		transcription regulator		0.00551	EGR1,FOS
SMARCE1		transcription regulator		0.00146	CHRM4,FOS
PTH		other		0.00812	DUSP1,EGR2,FOS
S1PR2		g-protein coupled receptor		0.0398	FOS
PTPRR		phosphatase		0.0161	FOS
CSF1R		kinase		0.00242	CCND2,FOS
CSF3R		transmembrane receptor		0.0372	FOS
FGFR1		kinase		0.0237	CCND2,FOS
PSMC4		peptidase		0.0027	CCND2
EZH2		transcription regulator		0.000165	AXIN2,CCND2,CDH1,EGR1,PER1,SLC1A3
TGFBI		other		0.0027	CDH1
GRM5		g-protein coupled receptor		0.0161	FOS
EP300		transcription regulator		0.000141	AXIN2,CRABP2,DUSP1,EGR1,PLA2G7,TLE2,TNC
RARB		ligand-dependent nuclear receptor		0.0237	EGR1,GAD2
MITF		transcription regulator		0.0264	CD44,FOS,HAPLN1
F7		peptidase		0.00339	EGR1,FOS
HOXA9		transcription regulator		0.0115	ALDH1A1,CDH1,SDCBP
FBXO32		enzyme		0.0218	AXIN2,CCND2
AHR		ligand-dependent nuclear receptor		0.0116	BTG2,CDH1,FOS,HSPH1
MAPK14		kinase		0.0119	CDH1,DUSP1,FOS
NF2		other		0.0188	CDH1
DKK1		growth factor		0.0108	AXIN2,CD44
DPP4		peptidase		0.00191	CDH1,EGR2
MGAT5		enzyme		0.0476	AXIN2
ST3-Hel2A-2		chemical reagent		0.00039	EGR2,FOS
MTA1		transcription regulator		0.00605	CCND2,CDH1
DIAPH1		other		0.0161	EGR1
DYNLL1		other		0.0161	FOS
ANKS1A		other		0.0027	FOS
KCNIP3		transcription regulator		0.045	FOS
AGTR1		g-protein coupled receptor		0.00451	DUSP1,FOS
CDX2		transcription regulator		0.0438	AXIN2,CDH1
B4GALNT1		enzyme		0.00809	FOS
RANBP9		other		0.0267	FOS
GTF2H4		transcription regulator		0.0134	CCND2
VIM		other		0.0294	CDH1
BDKRB2		g-protein coupled receptor		0.0398	CD44
OGT		enzyme		0.00578	CDH1,FOS
CXCR3		g-protein coupled receptor		0.0424	TNC
HNRNPA2B1		other		0.000628	CDH1,NR3C2,PEG10,PGM2L1
NKX3-1		transcription regulator		0.00875	BTG2,FOS
ATF7		transcription regulator		0.0188	DUSP1
CHRM4	-0.71	g-protein coupled receptor		0.0108	EGR1
GAD1		enzyme		0.0054	FOS
SMARCA2		transcription regulator		0.0104	CD44,CDH1
GCH1		enzyme		0.0054	TNC
CEL		enzyme		0.0134	CDH1
PRKAR2B		kinase		0.0424	FOS
CSNK2A2		kinase		0.0214	CDH1
WNT7B		other		0.0214	AXIN2
CTBP1		enzyme		0.00298	CDH1,FOS
DSG2		other		0.0027	SCG2
CD160		transmembrane receptor		0.0241	FOS
TOR2A		other		0.00809	FOS
TACR1		g-protein coupled receptor		0.0476	FOS
IL1A		cytokine		0.0223	ALDH1A1,CD44,FOS
GDNF		growth factor		0.0138	EGR1,EGR2
PITX2		transcription regulator		0.00143	CCND2,CDH1,EGR1
FGFR2		kinase		0.0458	CCND2,CDH1
ITGB6		other		0.045	CDH1
GFRA2		transmembrane receptor		2.16e-05	EGR1,EGR2
CUL7		other		0.0188	CDH1
CST5		other		0.0392	CD44,CDH1,SLC1A3
GATA3		transcription regulator		0.0195	CDH1,CRABP2,FOS
HNF1B		transcription regulator		0.00394	CD44,CDH1,DUSP1
RPS6KA2		kinase		0.0027	EGR1
NTRK1		kinase		3.21e-05	EGR1,EGR4,FOS
SH2B2		other		0.0134	FOS
CCL5		cytokine		0.000984	CD44,DUSP1,FOS
GCNT1		enzyme		0.00809	FOS
PTPN11		phosphatase		0.0142	EGR1,FOS
AFP		transporter		3.06e-06	EGR1,EGR2,FOS
ACSL5		enzyme		0.045	PEG10
RUVBL1		transcription regulator		0.00525	AXIN2,CCND2
OXTR		g-protein coupled receptor		0.00809	FOS
IL18		cytokine		0.00966	CD44,CDH1,GADD45G
RELN		peptidase		0.0267	GRIN2B
PAX6		transcription regulator		0.0188	CCND2,DKK3,TNC
CUL1		enzyme		0.0188	CCND2
LEPR		transmembrane receptor		0.00109	FOS,GADD45G,NR3C2,TPRA1
ACVR1C		kinase		0.0476	FOS
KLK6		peptidase		0.0108	CDH1
FRS2		kinase		0.0346	CD44
PSMA2		peptidase		0.0027	CCND2
HOXB4		transcription regulator		0.0398	CCND2
HBEGF		growth factor		0.00382	CCND2,CDH1
GRM3		g-protein coupled receptor		0.0108	SLC1A3
CTGF		growth factor		0.00267	CD44,EGR1,HAPLN1
SFTPA1		transporter		0.0172	EGR1,FOS
COL6A1		other		0.0372	TNC
POU4F3		transcription regulator		0.0054	FOS
RRAS2		enzyme		0.0027	CDH1
GABRG2		ion channel		0.0054	FOS
LASP1		transporter		0.0108	CDH1
NOS1		enzyme		0.00119	EGR1,FOS
SPARC		other		0.0352	CDH1,PCGF2
PRMT2		enzyme		0.0108	CDH1
RGCC		other		0.032	CDH1
EREG		growth factor		0.045	TNC
INSR		kinase		0.00041	CCND2,DUSP1,EGR1,EGR2,FOS,MARCKSL1
BMX		kinase		0.0346	FOS
CLDN4		transmembrane receptor		0.00809	CDH1
GNRH1		other		0.000497	EGR1,EGR2,FOS
NR4A1		ligand-dependent nuclear receptor		0.00127	AXIN2,COL6A2,CRABP2,MARCKSL1
SLC12A6		transporter		0.00809	CDH1
CCKAR		g-protein coupled receptor		0.00809	EGR1
AJUBA		transcription regulator		0.0134	CDH1
SMARCB1		transcription regulator		0.0103	CD44,CDH1,FOS
LAMC1		other		0.0372	EGR2
TGFBR1		kinase		0.0159	CDH1,EGR2
ALCAM		other		0.0214	CDH1
FGF19		growth factor		0.00154	ALDH1A1,EGR1,FOS
GNA13		enzyme		0.000551	EGR1,FOS
ETS1		transcription regulator		0.02	CD44,EGR1,PEG10
Tmsb4x (includes others)		other		0.0054	CDH1
RBM3		other		0.0027	CD44
TRRAP		transcription regulator		0.0294	CCND2
SPRY1		other		0.0372	AXIN2
YAP1		transcription regulator		0.0189	CDH1,FOS
MAD2L2		enzyme		0.00015	CDH1,EGR1
IGF2BP3		translation regulator		0.00809	CD44
ACHE		enzyme		0.0241	CHRM4
TDG		enzyme		0.0134	CRABP2
F2RL3		g-protein coupled receptor		4.3e-05	EGR1,FOS
GPS1		other		0.00809	FOS
LYPD6		other		0.00809	AXIN2
SOX9		transcription regulator		0.0123	FOS,HAPLN1
OSTM1		other		0.0294	FOS
KLB		enzyme		0.000107	EGR1,FOS
Igkv1-117		other		0.0267	CCND2
IL2RB		transmembrane receptor		0.0372	FOS
KIF17		transporter		0.0027	GRIN2B
PLA2G2A		enzyme		0.0188	CD44
RASGRF1		other		0.0294	FOS
SNAI2		transcription regulator		0.00605	CDH1,EGR2
SIRT1		transcription regulator		0.0267	CCND2,CDH1,PER1
EPGN		growth factor		0.0027	FOS
MAPK3		kinase		0.015	EGR1,FOS
SP2		transcription regulator		0.0398	FOS
TAX1BP3		transcription regulator		0.0027	FOS
RPS6KA5		kinase		0.000843	DUSP1,FOS
TLR9		transmembrane receptor		0.0198	DUSP1,EGR1,TNC
ADCYAP1R1		g-protein coupled receptor		0.00015	EGR2,FOS
NEO1		transcription regulator		0.0108	CDH1
NR2F1		ligand-dependent nuclear receptor		0.00427	CDH1,EGR1
GRB10		other		0.00809	FOS
CCR4		g-protein coupled receptor		0.0188	FOS
PDPN		other		0.0027	CD44
BMP5		growth factor		0.0188	CCND2
PRNP		other		0.015	CD44,EGR1
NDRG1		kinase		0.00382	CDH1,FOS
CRABP1		transporter		0.0027	CRABP2
THY1		other		0.045	CDH1
HTT		transcription regulator		0.000106	DKK3,EGR1,EGR2,FOS,GADD45G,GRIN2B,PER1,RGS14,SLC1A3
RAMP3		transporter		0.0054	FOS
DBP		transcription regulator		0.045	PER1
FOXH1		transcription regulator		0.0108	ALDH1A1
DLX5		transcription regulator		0.0214	GAD2
TGFBR3		kinase		0.032	CDH1
DLG3		kinase		0.0108	GRIN2B
PRKCB		kinase		0.0101	EGR1,FOS
GSK 650394		chemical reagent		0.0054	GRIN2B
MYCN		transcription regulator		0.0371	ALDH1A1,CCND2,DKK3
TFF2		other		0.0161	CCND2
YY1		transcription regulator		0.00477	BTG2,CDH1,FOS,GADD45G
EPCAM		other		0.032	CDH1
TCF4		transcription regulator		0.0154	AXIN2,FOS
PPID		enzyme		0.0161	CDH1
HDAC4		transcription regulator		0.0394	FOS,NETO1
PPP1CA		phosphatase		0.0188	FOS
FDCSP		other		0.0027	CDH1
ILF3		transcription regulator		0.0161	FOS
YWHAB		transcription regulator		0.0161	DUSP1
CBR1		enzyme		0.0054	CDH1
RTKN		other		0.0134	FOS
RNH1		other		0.00809	CDH1
PTTG1		transcription regulator		0.0036	CD44,CDH1
PTHLH		other		0.000907	FOS,HAPLN1,TNC
GTF2I		transcription regulator		0.0372	FOS
RHO		g-protein coupled receptor		0.000607	CD44,FOS,PLA2G7
TH		enzyme		0.0054	FOS
CDK8		kinase		0.045	CD44
SIN3A		transcription regulator		0.0104	CCND2,CDH1
IL11RA		transmembrane receptor		0.045	FOS
PEA15		transporter		0.0267	EGR2
NR3C2	0.121	ligand-dependent nuclear receptor		0.0335	EGR1,FKBP1B
DACH1		transcription regulator		0.00475	EGR1,FOS
PLAT		peptidase		0.00298	FOS,GRIN2B
ITPR1		ion channel		0.0398	FOS
SLC16A2		transporter		0.0036	HAPLN1,MARCKSL1
SGK1		kinase		0.0126	GRIN2B,SLC1A3
AKAP13		other		0.0108	FOS
SMURF2		enzyme		0.0346	CDH1
SCX		other		0.00146	HAPLN1,TNC
MAP3K4		kinase		0.0161	CDH1
GRIN1		ion channel		0.0294	GRIN2B
VCAM1		transmembrane receptor		0.0108	CD44
PRDM1		transcription regulator		0.0215	AXIN2,EGR2,FOS
CAPNS1		peptidase		0.0188	CCND2
NFKB1		transcription regulator		0.000538	BTG2,CCND2,DUSP1,EGR1,FOS
GATA1		transcription regulator		0.0234	BTG2,CCND2,EGR1
RELA		transcription regulator		0.00394	BTG2,CD44,DUSP1,EGR1,FOS
MCAM		other		0.0241	CDH1
NEU3		enzyme		0.0188	EGR1
RPS6KA3		kinase		0.0294	FOS
PTGFR		g-protein coupled receptor		0.0372	FOS
RND3		enzyme		0.0398	CDH1
SDCBP	0.116	enzyme		0.0346	CDH1
T		transcription regulator		0.000954	CD44,HAPLN1
LIF		cytokine		0.002	CDH1,EGR1,FOS,TNC
CXCL14		cytokine		0.0134	CDH1
RUNX2		transcription regulator		0.00375	AXIN2,CDH1,HAPLN1
IL15		cytokine		0.000475	CCND2,CD44,CDH1,EGR2,NR3C2,SORL1
RGS16		other		0.0214	CDH1
RBP1		transporter		0.0214	ALDH1A1
SRSF6		other		0.0134	TNC
BMP7		growth factor		0.0438	CD44,CDH1
GBX2		transcription regulator		0.0267	EGR2
COPS8		other		0.0267	CCND2
DUSP5		phosphatase		0.00133	EGR1,EGR4
PRDX2		enzyme		0.0372	CDH1
PTGER1		g-protein coupled receptor		0.000551	EGR2,FOS
MAML1		transcription regulator		0.032	EGR1
KAT2A		enzyme		0.0398	CCND2
HNRNPD		transcription regulator		0.0346	FOS
BCL10		transcription regulator		0.0398	CD44
BAIAP2		kinase		0.00809	GRIN2B
HIPK2		kinase		0.0138	CCND2,EGR1
CRTC1		transcription regulator		0.0241	PER1
CD40		transmembrane receptor		0.00248	CCND2,CD44,DUSP1,FOS
MIF		cytokine		0.000251	CD44,DUSP1,FOS,GRIN2B
AR		ligand-dependent nuclear receptor		0.006	ALDH1A1,CDH1,EGR1,HSPH1,PER1
MMP1		peptidase		0.045	EGR1
CNR2		g-protein coupled receptor		0.0398	EGR1
SH3BP2		other		0.00107	CD44,FOS
EIF2AK2		kinase		0.0232	EGR1,FOS
EDNRA		transmembrane receptor		0.0398	FOS
GLP1R		g-protein coupled receptor		0.0161	FOS
HDAC1		transcription regulator		5.73e-05	AXIN2,CCND2,CD44,CDH1,EGR1,FOS
GRAP		other		0.0054	FOS
ROR2		kinase		0.0188	AXIN2
HIVEP2		transcription regulator		0.0134	FOS
XPA		other		0.0161	FOS
RAB7A		enzyme		2.16e-05	EGR1,FOS
S1PR3		g-protein coupled receptor		0.000319	CD44,FOS
SNAI1		transcription regulator		0.00246	CCND2,CDH1,FOS
RAB5B		enzyme		0.0027	FOS
CRY1		enzyme		0.000551	FOS,PER1
GFAP		other		0.0294	CD44
STAT5A		transcription regulator		0.000948	AXIN2,CCND2,CDH1,FOS,GADD45G
FBLN5		other		0.0214	CDH1
NR5A2		ligand-dependent nuclear receptor		0.0223	FOS,GADD45G
HDC		enzyme		0.045	FOS
AGO2		translation regulator		0.0188	FOS
MPL		transmembrane receptor		0.0241	FOS
CLEC11A		growth factor		0.00975	EGR2,FOS
ADAM19		peptidase		0.0027	EGR2
PTK2B		kinase		0.00107	CDH1,FOS
IL15RA		transmembrane receptor		0.00161	CD44,GAD2
CITED2		transcription regulator		8.03e-05	DUSP1,PCGF2,SLC1A3
EPO		cytokine		0.042	CCND2,EGR1,FOS
DDX5		enzyme		0.0398	FOS
cytarabine/filgrastim/fludarabine phosphate		biologic drug		0.0027	FOS
TCL1A		transcription regulator		0.0134	FOS
ELK3		transcription regulator		0.00039	EGR1,FOS
IQGAP1		other		0.0241	CDH1
EHF		transcription regulator		0.0237	CRABP2,TNC
CCDC80		other		0.0214	AXIN2
SPIB		transcription regulator		0.00154	EGR1,EGR2,KDM6B
RNF2		transcription regulator		0.0115	CCND2,PCGF2
NPAS2		transcription regulator		0.0188	PER1
ADAM15		peptidase		0.0372	CD44
CDKN1B		kinase		0.0382	CDH1,EGR1
SAFB		other		0.0161	CDH1
NRXN1		transporter		0.00339	SLC1A3,TNC
DIO2		enzyme		0.000106	HAPLN1,MARCKSL1,SLC1A3
PPP5C		phosphatase		0.0188	DUSP1
EIF4EBP2		translation regulator		0.032	EGR1
DBH		enzyme		0.0241	FOS
N-lauroyl-L-phenylalanine		chemical reagent		0.0134	GADD45G
DSP		other		0.0372	AXIN2
ARHGEF11		other		0.00809	FOS
GALP		other		0.0188	FOS
GREM1		other		0.032	AXIN2
JMJD1C		other		0.0267	EGR1
TFF3		other		0.000467	CDH1,FOS
RHOA		enzyme		0.0218	CDH1,FOS
RET		kinase		0.00331	EGR1,FOS,HSPH1
EHMT1		transcription regulator		0.0161	CDH1
TGFB3		growth factor		0.00267	CDH1,FOS,TNC
TFAP2C		transcription regulator		0.0115	CD44,CDH1
FXYD5		ion channel		0.0054	CDH1
UBE2V1		transcription regulator		0.0054	FOS
ERF		transcription regulator		0.0161	CDH1
TGFB2		growth factor		0.0026	EGR1,EGR2,FOS
ELK1		transcription regulator		0.000337	EGR1,EGR2,FOS
MST1R		kinase		0.00119	CDH1,FOS
SERPIND1		other		0.0161	EGR1
ADM2		other		0.0027	FOS
HOXA1		transcription regulator		0.0267	EGR2
MTPN		transcription regulator		0.0208	CCND2,FOS
GAB1		kinase		0.000641	EGR1,EGR2
HESX1		transcription regulator		0.0188	AXIN2
KIT		transmembrane receptor		0.0263	CCND2,CD44
DCN		other		0.00875	CDH1,DUSP1
TXN		enzyme		0.00551	CCND2,FOS
CDH13		other		0.0161	SETD7
EXOSC10		kinase		0.0027	FOS
CLDN3		transmembrane receptor		0.0054	CDH1
CDKL2		kinase		0.0027	CD44
IL16		cytokine		0.032	FOS
CAMK2A		kinase		0.000319	FOS,GAD2
CDC6		other		0.00809	CDH1
RING1		transcription regulator		0.00809	FOS
YY2		other		0.0134	FOS
DVL2		other		0.0161	AXIN2
RCOR1		transcription regulator		0.0294	CHRM4
KLRC4-KLRK1/KLRK1		transmembrane receptor		0.045	CD44
MTUS1		other		0.0134	CDH1
SRRM1		other		0.0027	CD44
Foxp1		transcription regulator		0.0036	EGR2,HOPX
Nrg1		other		0.0134	FOS
CHRM2		g-protein coupled receptor		0.0027	EGR1
Foxp2		transcription regulator		0.0134	HOPX
ACP1		phosphatase		0.0108	FOS
ACTA2		other		0.0214	CDH1
NCOA6		transcription regulator		0.0214	FOS
Ncoa6		transcription regulator		0.0294	FOS
Bhlhe41		transcription regulator		0.0054	PER1
CALCA		other		0.0258	CD44,FOS
EWSR1		other		0.0214	FOS
MUC4		other		0.045	CDH1
Gcg		other		0.0054	FOS
GCG		other		0.0163	BTG2,FOS
HNRNPA1		other		0.0372	CD44
Hspa1b		other		0.00809	FOS
HSPA1A/HSPA1B		enzyme		0.0294	FOS
CYP2C9		enzyme		0.00809	DUSP1
Irs4		other		0.00809	EGR1
MEIS1		transcription regulator		0.032	FOS
MUC1		other		0.00551	ALDH1A1,CDH1
PODXL		kinase		0.0108	CDH1
TCF7		transcription regulator		0.00525	AXIN2,FOS
BRD4		kinase		0.0242	CCND2,FOS
PCDH11Y		other		0.00146	AXIN2,CD44
HIST1H1A		other		0.00809	FOS
Hist1h1e		other		0.0134	AXIN2
HIST1H1B		other		0.0054	AXIN2
ZKSCAN3		transcription regulator		0.0108	CCND2
ILF2		transcription regulator		0.0054	FOS
TBPL1		transcription regulator		0.0108	FOS
FADD		other		0.00159	CCND2,EGR1,FOS
PBX2		other		0.0214	FOS
EBI3		cytokine		0.000281	CCND2,FOS,GADD45G
AQP1		transporter		0.0424	HSPH1
GCLM		enzyme		0.0134	FOS
RASA1		transporter		0.0161	FOS
LGK-974		chemical drug		0.0134	AXIN2
EMD		other		0.00809	EGR1
NRTN		growth factor		1.77e-05	EGR1,EGR2,EGR4
BBI608		chemical drug		0.013	ALDH1A1,CD44
AZGP1		transporter		0.00146	CDH1,EGR1
BRAF		kinase		0.0078	CDH1,EGR1
ATF2		transcription regulator		0.0017	DUSP1,EGR1,FOS
WT1		transcription regulator		0.025	BTG2,CDH1,EGR1
NPPA		other		0.00279	DUSP1,EGR1
ID2		transcription regulator		6.88e-06	CCND2,CD44,DUSP1,EGR2,EGR4,GADD45G
PSMD6		enzyme		0.0027	CCND2
PDX1		transcription regulator		0.000112	CD44,COL25A1,EGR1,NPTX2,SCG2
ACTN4		transcription regulator		0.032	FOS
ARHGDIA		other		0.0346	FOS
PTGES		enzyme		0.00908	CDH1,EGR1
BCL11B		transcription regulator		0.00661	CHRM4,NETO1
TLR3		transmembrane receptor		0.0279	DUSP1,FOS,TNC
RBP2		transporter		0.0027	CDH1
ID4		transcription regulator		0.0346	CDH1
NTRK3		kinase		0.0108	GRIN2B
ZYX		other		0.0161	FOS
SLC30A3		transporter		0.0241	GRIN2B
PCBP1		translation regulator		0.0188	CD44
VGF		growth factor		0.0161	FOS
CML advanced glycation end products		chemical reagent		0.0027	EGR1
CSNK2A1		kinase		0.0398	CDH1
STMN1		other		0.0241	EGR1
4-ethylsulfanylphenylmethylene hydantoin		chemical reagent		0.00809	CD44
4-hydroxyphenylmethylene hydantoin		chemical reagent		0.00809	CD44
E-c-HDMAPP		chemical reagent		0.0054	CCND2
iCRT5		chemical reagent		0.0054	AXIN2
iCRT3		chemical reagent		0.0054	AXIN2
iCRT14		chemical reagent		0.0054	AXIN2
HNRNPAB		enzyme		0.032	CDH1
cigarette smoke		chemical toxicant		0.02	EGR1,FOS,GADD45G
intralipid		chemical drug		0.0214	FOS
porfimer sodium		chemical drug		0.0214	DUSP1
green tea polyphenol		chemical drug		0.00382	CDH1,FOS
oligomycin		chemical - endogenous non-mammalian		0.0161	CCND2
silibinin		chemical drug		0.000764	CD44,CDH1,EGR1
superoxide		chemical - endogenous mammalian		0.0424	MARCKSL1
3,4,5,3',4'-pentachlorobiphenyl		chemical toxicant		0.00138	CCND2,CD44,TNC
U 50488H		chemical reagent		0.0134	FOS
diethylstilbestrol		chemical drug		0.02	CRABP2,EGR1,FOS
herbimycin		chemical - kinase inhibitor		0.000263	CDH1,DUSP1,FOS
1-(3-chlorophenyl)piperazine		chemical drug		0.0054	FOS
gabapentin		chemical drug		0.0108	FOS
halofuginone		chemical drug		0.00611	CD44,DKK3,EGR1
pentylenetetrazol		chemical drug		0.0346	FOS
cuprizone		chemical toxicant		0.0476	FOS
NPC 15437		chemical - kinase inhibitor		0.0054	FOS
PD184352		chemical drug		0.00133	EGR1,FOS
prazosin		chemical drug		5.29e-06	DUSP1,EGR1,FOS
diltiazem		chemical drug		0.0214	FOS
isoprenaline		chemical drug		0.00119	FOS,PER1
carboxyamido-triazole		chemical drug		0.0108	FOS
sevoflurane		chemical drug		0.0294	FOS
iodoacetic acid		chemical toxicant		0.0161	SLC1A3
LY379196		chemical - kinase inhibitor		0.0134	EGR1
cyclophosphamide		chemical drug		0.0172	CD44,FOS
raclopride		chemical drug		0.0188	FOS
methamphetamine		chemical drug		0.0163	EGR1,FOS
cyclopiazonic acid		chemical - endogenous non-mammalian		0.000843	EGR1,FOS
Go6983		chemical - kinase inhibitor		0.0398	FOS
methylnitronitrosoguanidine		chemical toxicant		0.00279	BTG2,EGR1
gefitinib		chemical drug		0.00903	ALDH1A1,BTG2,CDH1
silicon dioxide		chemical drug		0.0424	FOS
methyl methanesulfonate		chemical toxicant		5.54e-06	BTG2,CDH1,EGR1,GADD45G
metyrapone		chemical drug		0.0424	FOS
carbamylcholine		chemical drug		0.000149	BTG2,EGR1,FOS
allyl isothiocyanate		chemical toxicant		0.0241	FOS
nitrous oxide		chemical drug		0.00809	FOS
R59949		chemical - kinase inhibitor		0.0214	FOS
coumestrol		chemical toxicant		0.0214	FOS
7-nitroindazole		chemical reagent		0.045	FOS
tacrolimus		chemical drug		0.000181	EGR1,FOS,MARCKSL1,SDCBP,TNC
benzyl isothiocyanate		chemical - endogenous non-mammalian		0.00207	CDH1,FOS
guanfacine		chemical drug		0.0027	FOS
phencyclidine		chemical drug		0.000551	FOS,SCG2
mecamylamine		chemical drug		0.00809	FOS
amantadine		chemical drug		0.00809	FOS
capsazepine		chemical toxicant		0.0214	FOS
AR-A014418		chemical reagent		0.0161	CD44
atipamezole		chemical drug		2.16e-05	EGR1,FOS
A23187		chemical reagent		0.0364	EGR1,FOS
BAPTA-AM		chemical reagent		0.000201	CDH1,EGR1,FOS
lindane		chemical drug		0.0134	FOS
6,7-dinitroquinoxaline-2,3-dione		chemical reagent		0.000107	EGR1,FOS
Sch-23390		chemical drug		2.8e-05	EGR1,EGR2,FOS
flupenthixol		chemical drug		0.0188	GRIN2B
calmidazolium		chemical drug		0.000319	EGR1,FOS
SL 327		chemical - protease inhibitor		0.00242	FOS,NPTX2
CGS 21680		chemical reagent		0.00427	FOS,GRIN2B
dexmedetomidine		chemical drug		0.0398	FOS
bisphenol A diglycidyl ether		chemical reagent		0.0346	CDH1
4-nitroquinoline-1-oxide		chemical toxicant		0.0424	EGR1
clioquinol		chemical drug		0.00039	FOS,KDM6B
ketanserin		chemical drug		0.0108	FOS
p-chloroamphetamine		chemical drug		0.00809	FOS
ethylene glycol tetraacetic acid		chemical reagent		0.00475	EGR1,FOS
trifluoperazine		chemical drug		0.0267	EGR1
SR 144528		chemical reagent		0.032	EGR1
propranolol		chemical drug		0.00475	DUSP1,FOS
esculetin		chemical - endogenous non-mammalian		0.0161	SLC22A6
quinolinic acid		chemical - endogenous mammalian		0.00633	EGR1,FOS
fluoxetine		chemical drug		0.0012	EGR1,FOS,NR3C2
clonidine		chemical drug		0.00039	EGR1,FOS
hoechst 33342		chemical reagent		0.0054	FOS
tranylcypromine		chemical drug		0.0294	FOS
1-methyl-4-phenyl-1,2,3,6-tetrahydropyridine		chemical toxicant		0.0146	EGR1,FOS
fluphenazine		chemical drug		0.0161	FOS
ondansetron		chemical drug		0.0027	FOS
bicalutamide		chemical drug		0.00525	CDH1,FOS
amphetamine		chemical drug		0.0227	EGR1,FOS
omeprazole		chemical drug		0.00749	EGR1,FOS
cyclothiazide		chemical drug		0.0027	EGR1
sulforafan		chemical drug		0.00463	ALDH1A1,CD44,FOS
anisomycin		chemical - endogenous non-mammalian		0.000424	DUSP1,EGR1,FOS
flurothyl		chemical drug		0.0027	FOS
urea		chemical - endogenous mammalian		0.0267	EGR1
imipramine		chemical drug		0.00207	EGR1,FOS
aristolochic acid I		chemical toxicant		0.0214	FOS
calphostin C		chemical - kinase inhibitor		0.0126	DUSP1,FOS
acrylamide		chemical toxicant		0.0214	FOS
clozapine		chemical drug		0.0119	EGR1,FOS
triiodothyronine, reverse		chemical - endogenous mammalian		0.0134	EGR1
NS-398		chemical reagent		0.00164	BTG2,EGR2,HAPLN1
W7		chemical reagent		0.0476	FOS
volinanserin		chemical drug		0.00015	EGR1,FOS
haloperidol		chemical drug		0.00164	EGR1,FOS,PER1
domoic acid		chemical toxicant		0.0241	FOS
brefeldin A		chemical - endogenous non-mammalian		0.0069	CD44,GRIN2B
quinpirole		chemical reagent		0.045	FOS
pyruvic acid		chemical - endogenous mammalian		0.0372	FOS
anethole		chemical - endogenous non-mammalian		0.0188	CDH1
sulindac sulfide		chemical drug		0.0159	EGR1,GADD45G
losartan potassium		chemical drug		0.00306	EGR1,FOS,NR3C2
ifenprodil		chemical drug		0.0134	GRIN2B
selfotel		chemical drug		0.0027	FOS
hydroquinone		chemical - endogenous mammalian		0.0372	FOS
2-hydroxy-1-naphthylaldehyde isonicotinoyl hydrazone		chemical reagent		0.0267	CCND2
pranlukast		chemical drug		0.0214	EGR1
Y 27632		chemical drug		0.000636	CD44,CDH1,FOS
salmeterol		chemical drug		0.0372	DUSP1
pirfenidone		chemical drug		0.045	NR3C2
methylphenidate		chemical drug		0.00107	EGR1,FOS
ibotenic acid		chemical toxicant		0.0108	FOS
oxotremorine		chemical drug		0.00809	FOS
ciclopirox olamine		chemical drug		0.0214	AXIN2
mifobate		chemical drug		0.0027	CDH1
lidocaine		chemical drug		0.0267	FOS
methotrexate		chemical drug		0.0276	BTG2,CDH1,DUSP1
butylated hydroxytoluene		chemical toxicant		0.0134	FOS
(R)-5-(2-azetidnylmethoxy)-2-chloropyridine		chemical drug		0.0027	FOS
calyculin A		chemical toxicant		0.00133	CCND2,EGR1
muscimol		chemical drug		0.0241	FOS
dimethyl sulfoxide		chemical drug		0.0471	CCND2,FOS
ethyl ether		chemical reagent		0.00809	FOS
memantine		chemical drug		0.00475	FOS,GRIN2B
di(2-ethylhexyl) phthalate		chemical toxicant		1.6e-05	CCND2,CDH1,EGR1,FOS
crocidolite asbestos		chemical toxicant		0.0026	CD44,FOS
6-cyano-7-nitroquinoxaline-2,3-dione		chemical reagent		0.000107	EGR1,FOS
glabridin		chemical - endogenous non-mammalian		0.0108	FOS
halothane		chemical drug		0.0161	FOS
cycloserine		chemical drug		0.00809	FOS
thyroid hormone		chemical - endogenous mammalian		0.000138	BTG2,EGR1,FOS,PER1,SCG2
histone deacetylase		complex		0.005	CDH1,PER1
LFM-A13		chemical - kinase inhibitor		0.0054	CCND2
(-)-isoproterenol		chemical drug		0.0108	CD44
etidronic acid		chemical drug		0.0134	FOS
atorvastatin		chemical drug		0.0174	DUSP1,EGR1,FOS
simvastatin		chemical drug		0.0179	CCND2,CDH1,FOS
cholecalciferol		chemical - endogenous mammalian		0.04	CDH1,FOS
latrunculin B		chemical reagent		0.0294	FOS
citalopram		chemical drug		0.0214	FOS
polyamines		chemical - other		0.0346	CD44
formaldehyde		chemical - endogenous mammalian		5.88e-05	EGR1,EGR2,FOS
3,4-dihydroxybenzaldehyde		chemical - endogenous non-mammalian		0.00809	CCND2
diazepam		chemical drug		0.00015	FOS,PER1
devazepide		chemical drug		0.00809	FOS
chlordiazepoxide		chemical drug		0.0054	FOS
triazolam		chemical drug		0.0027	PER1
GYKI 52466		chemical drug		0.0027	FOS
tramadol		chemical drug		0.0108	FOS
tamsulosin		chemical drug		0.00809	FOS
SB-431542		chemical reagent		0.00199	CD44,CDH1,FOS
arachidonyl-2-chloroethylamide		chemical reagent		0.0027	EGR1
RP 73401		chemical toxicant		0.000199	BTG2,EGR1
tolbutamide		chemical drug		0.0267	EGR1
glyburide		chemical drug		0.045	FOS
venlafaxine		chemical drug		0.0214	FOS
modafinil		chemical drug		0.00809	FOS
juglone		chemical toxicant		0.0161	EGR1
(+)-MK-801		chemical drug		0.00102	EGR1,FOS,GRIN2B
vitamin K3		chemical drug		0.00279	EGR1,FOS
ruboxistaurin		chemical drug		0.0134	EGR1
etodolac		chemical drug		0.00809	CDH1
mitomycin C		chemical drug		0.0119	BTG2,EGR1
cromakalim		chemical drug		0.0108	FOS
pentobarbital		chemical drug		0.0372	FOS
H-7		chemical - kinase inhibitor		0.00525	EGR1,FOS
ONO-8711		chemical drug		0.0027	FOS
enoxacin		chemical drug		0.0294	FOS
nisoldipine		chemical drug		0.0054	FOS
nimodipine		chemical drug		0.0398	FOS
manidipine		chemical drug		0.0188	FOS
acetic acid		chemical - endogenous mammalian		0.000199	EGR1,FOS
catechol		chemical - endogenous mammalian		0.0134	FOS
magnolol		chemical - endogenous non-mammalian		0.045	FOS
SKF-38393		chemical reagent		0.000551	EGR1,FOS
propofol		chemical drug		0.00451	EGR1,FOS
baclofen		chemical drug		0.00039	FOS,PER1
tiron		chemical reagent		0.0241	TNC
phenylephrine		chemical drug		0.000636	DUSP1,EGR1,FOS
pterostilbene		chemical drug		0.0267	CDH1
bisphenol A		chemical - endogenous non-mammalian		0.000296	CDH1,EGR1,FOS,SLC22A6
tert-butyl-hydroquinone		chemical reagent		0.0208	FOS,SCG2
sodium arsenite		chemical drug		0.00941	EGR1,FOS
nitroprusside		chemical drug		0.0078	EGR1,FOS
cobalt chloride		chemical reagent		0.00102	DUSP1,SLC1A3,SORL1
hydrochloric acid		chemical - endogenous non-mammalian		0.0476	FOS
ammonia		chemical - endogenous mammalian		0.0108	SLC1A3
DETA-NONOate		chemical reagent		0.00811	DUSP1,FOS
N,N-dimethylsphingosine		chemical reagent		0.032	FOS
arotinoid acid		chemical toxicant		0.00207	DUSP1,FOS
retinaldehyde		chemical - endogenous mammalian		0.0108	CD44
N-methyl-3,4-methylenedioxyamphetamine		chemical drug		0.0214	FOS
dexfenfluramine		chemical drug		0.0134	FOS
ethylenediaminetetraacetic acid		chemical drug		0.0346	EGR1
putrescine		chemical - endogenous mammalian		0.0294	FOS
spermidine		chemical - endogenous mammalian		0.0372	FOS
trinitrobenzenesulfonic acid		chemical reagent		0.0247	CD44,FOS
tyrphostin		chemical drug		0.0214	CDH1
apamin		chemical toxicant		0.0134	FOS
astressin 2B		biologic drug		0.0241	FOS
benzyloxycarbonyl-Leu-Leu-Leu aldehyde		chemical - protease inhibitor		0.00865	CCND2,CDH1,DUSP1,FOS
aplidine		biologic drug		0.000199	DUSP1,FOS
triptorelin		biologic drug		0.0294	FOS
BQ-788		chemical drug		0.0267	CDH1
desmopressin		biologic drug		0.0247	FOS,HSPH1
[D-Ala2,N-Me-Phe4,Gly5-ol]-Enkephalin		chemical reagent		0.0346	FOS
Z-VEID-FMK		chemical reagent		0.0161	CCND2
lisinopril		biologic drug		0.0476	FOS
romidepsin		biologic drug		0.000731	DUSP1,EGR1,FOS
exenatide		biologic drug		0.00298	FOS,PER1
Ac-DEVD-CHO		chemical reagent		0.0027	FOS
androgen		chemical drug		0.000953	AXIN2,BTG2,CD44,FOS
epirubicin		chemical drug		0.0398	DUSP1
ibutamoren		chemical drug		0.0027	FOS
ropinirole		chemical drug		0.0054	EGR1
Ro31-8220		chemical - kinase inhibitor		0.00605	DUSP1,EGR1
bisindolylmaleimide		chemical - kinase inhibitor		0.00224	EGR1,FOS
tegaserod		chemical drug		0.0054	FOS
heme		chemical - endogenous mammalian		0.0476	PER1
steroid		chemical - endogenous mammalian		0.000137	CDH1,FOS,TNC
resiniferatoxin		chemical drug		0.0108	FOS
lycopene		chemical drug		0.00107	CDH1,SLC22A6
triptolide		chemical drug		0.0119	CDH1,DUSP1
geranylgeranylacetone		chemical drug		0.0241	HSPH1
apigenin		chemical - endogenous non-mammalian		0.018	CCND2,FOS
deguelin		chemical drug		0.0398	CDH1
luteolin		chemical - endogenous non-mammalian		0.0101	CDH1,FOS
muscarine		chemical toxicant		0.00809	EGR1
methyllycaconitine		chemical toxicant		0.0108	FOS
KT5823		chemical - kinase inhibitor		0.0346	FOS
reserpine		chemical drug		0.000843	EGR1,FOS
veratridine		chemical toxicant		0.0054	FOS
teleocidins		chemical toxicant		0.0054	FOS
atropine		chemical drug		0.0188	FOS
nor-binaltorphimine		chemical reagent		0.0108	FOS
pilocarpine		chemical drug		0.0424	FOS
yohimbine		chemical drug		2.16e-05	EGR1,FOS
theophylline		chemical drug		0.0241	FOS
ryanodine		chemical - endogenous non-mammalian		0.0294	FOS
D-tubocurarine		chemical drug		0.0372	EGR1
apomorphine		chemical drug		5.88e-05	EGR1,FOS,SCG2
scopolamine		chemical drug		0.0267	FOS
paclitaxel		chemical drug		0.00779	BTG2,CD44,EGR1,KDM6B
staurosporine		chemical - kinase inhibitor		0.037	BTG2,FOS
camptothecin		chemical drug		0.00116	BTG2,EGR2,FOS,GADD45G,MARCKSL1,RGS14,SORL1
caffeine		chemical drug		0.000731	CDH1,EGR1,FOS
3,7-dimethyl-1-propargylxanthine		chemical reagent		0.00809	FOS
caffeic acid phenethyl ester		chemical drug		0.0301	CD44,EGR1
LY 354740		chemical drug		0.0027	FOS
droxidopa		chemical drug		0.0027	FOS
S(-)-carbidopa		chemical drug		0.0027	FOS
dopamine		chemical - endogenous mammalian		0.00275	EGR1,FOS,SLC1A3
5-hydroxytryptamine		chemical - endogenous mammalian		0.015	EGR1,FOS
phloroglucinol		chemical drug		0.0134	FOS
alpha-hydroxyglutarate		chemical - endogenous mammalian		0.0134	CDH1
lithium		chemical drug		0.0012	CDH1,EGR1,FOS
tyrphostin AG825		chemical - kinase inhibitor		0.0161	CDH1
tyrphostin AG 1478		chemical - kinase inhibitor		0.0154	FOS,HAPLN1
ceftriaxone		chemical drug		0.0134	SLC1A3
docosahexaenoic acid		chemical drug		0.00872	CD44,FOS,SORL1
oleoylethanolamide		chemical - endogenous mammalian		0.0214	FOS
oleic acid		chemical - endogenous mammalian		0.0346	DUSP1,FOS
tridecanoic acid		chemical - endogenous mammalian		0.0267	TNC
mycophenolic acid		chemical drug		0.0223	CCND2,DUSP1
5,8,11,14-eicosatetraynoic acid		chemical reagent		0.0372	DUSP1
prostaglandin		chemical drug		0.0372	HAPLN1
arachidonic acid		chemical - endogenous mammalian		0.0247	EGR1,FOS
eicosapentenoic acid		chemical drug		0.0213	CD44,FOS
cyclosporin H		chemical reagent		0.0054	EGR1
5-azacytidine		chemical drug		0.00661	CD44,CDH1,DUSP1
tunicamycin		chemical - endogenous non-mammalian		0.0168	CDH1,EGR1,HAPLN1
acadesine		chemical drug		0.0424	EGR1
cordycepin		chemical drug		0.0214	FOS
S-allyl-L-cysteine		chemical - endogenous non-mammalian		0.0188	CDH1
JTV519		chemical drug		0.0054	FKBP1B
remifentanil		chemical drug		0.0161	FOS
honokiol		chemical - endogenous non-mammalian		0.000106	CCND2,CDH1,FOS
5-hydroxytryptophan		chemical - endogenous mammalian		0.0134	FOS
nitroarginine		chemical reagent		0.0026	CD44,EGR1
sarcosine		chemical - endogenous mammalian		0.0027	FOS
2-amino-3-phosphonopropionic acid		chemical - endogenous mammalian		2.16e-05	EGR1,FOS
glutamyl-Se-methylselenocysteine		chemical - endogenous mammalian		0.045	EGR1
buthionine sulfoximine		chemical drug		0.000467	FOS,NR3C2
quisqualic acid		chemical - endogenous non-mammalian		7.16e-05	EGR1,FOS
N-methyl-D-aspartate		chemical reagent		0.000379	EGR1,FOS,SLC1A3
Muscarinic cholinergic receptor		group		0.0188	FOS
curdlan		chemical - endogenous non-mammalian		0.0476	FOS
carrageenan		chemical - endogenous non-mammalian		0.000187	EGR1,EGR2,FOS
5-thio-D-glucose		chemical reagent		0.0054	FOS
mannose		chemical - endogenous mammalian		0.032	FOS
phorbol 12,13-didecanoate		chemical toxicant		0.0026	CDH1,DUSP1
phorbol 12,13-dibutyrate		chemical - endogenous non-mammalian		0.00404	CCND2,FOS
bufalin		chemical reagent		0.00298	EGR1,FOS
allopregnanolone		chemical - endogenous mammalian		0.0267	FOS
medroxyprogesterone acetate		chemical drug		0.00484	BTG2,CD44,TNC
3-beta,17-beta-androstanediol		chemical - endogenous mammalian		0.0241	CDH1
metribolone		chemical reagent		0.0168	EGR1,FOS,GADD45G
delta-9-tetrahydrocannabinol		chemical drug		0.0104	FOS,GRIN2B
Zn2+		chemical - endogenous mammalian		0.0476	FOS
Cd2+		chemical toxicant		0.0372	FOS
cumene hydroperoxide		chemical toxicant		0.00809	NR3C2
peroxynitrite		chemical toxicant		0.000954	FOS,MARCKSL1
arsenite		chemical toxicant		0.00314	DUSP1,EGR1,FOS
iron		chemical - endogenous mammalian		0.00908	CCND2,GADD45G
K+		chemical - endogenous mammalian		0.00525	EGR1,FOS
TCF		group		0.000109	ALDH1A1,CD44,EGR1,FOS
