# Supplementary material for: Downregulated Wnt/β-catenin signalling in the Down syndrome hippocampus
Source: Sci Rep. 2019 May 13;9:7322. doi: 10.1038/s41598-019-43820-4 (PMC6513850; doi:10.1038/s41598-019-43820-4)
Supplement: Supplementary file 5 — Supplementary Table 4 [file 41598_2019_43820_MOESM5_ESM.xlsx]

## Sheet: Sheet 1 - Summary of Mann-Whitn
Summary of two-tailed Mann–Whitney U test statistical analyses in Grannò et al.
Figure	Panel	n	Protein / Condition	Rank sum (control , experimental)	Exact P value	Notes
1	A	8	Age of death	71.5 , 64.5	0.7399
			Post-mortem delay	57 , 79	0.2702
	B		DYRK1A	46.5 , 89.5	0.0218
	C		Total β-catenin	62 , 74	0.5737
			Active β-catenin fraction	95 , 41	0.003
			DKK3	94 , 42	0.0047
			Total GSK3β	81, 55	0.1949
3	E	8	DYRK1A	36 , 100	0.0002
			Total β-catenin	68 , 68	0.99
			Active β-catenin fraction	89 , 47	0.0281
	F	4	DKK3	10 , 26	0.0286
			AXIN2	25 , 11	0.0571
	G	8	Total GSK3β	60 , 76	0.4418
			p-Ser9-GSK3β	56 , 80	0.2345
			DKK3	45 , 91	0.0148
5	D	9	LiCl + INDY	124.5 , 46.5	0.0003
			Wnt3a + INDY	112.5 , 48.5	0.0001
	F	12	DYRK1A	80 , 220	<0.0001
			Total GSK3β	216.5 , 83.5	<0.0001
			p-Ser9-GSK3β	81.5 , 281.5	<0.0001
6	B	var	LiCl treatment	270 , 136	<0.0001	3 clusters comprising n=12 (NaCl) and n=12 (LiCl) cells
	D		Wnt3a treatment	180 , 120	<0.0001	3 clusters comprising n=9 (PBS) and n=15 (Wnt3a) cells
	F		DVL1+DYRK1A	966 , 210	<0.0001	3 clusters comprising n=28 (DYRK1A) and n=21 (DVL1+DYRK1A) cells
S2	B - Top left	5	Active β-catenin fraction	35 , 20	0.1508
	B - Top right		Total β-catenin	18 , 37	0.0556
	B - Bottom left		Active β-catenin fraction	22 , 33	0.3095
	B - Bottom right		Total β-catenin	36, 19	0.0952
