# Supplementary material for: Downregulated Wnt/β-catenin signalling in the Down syndrome hippocampus
Source: Sci Rep. 2019 May 13;9:7322. doi: 10.1038/s41598-019-43820-4 (PMC6513850; doi:10.1038/s41598-019-43820-4)
Supplement: Supplementary file 6 — Supplementary Table 5 [file 41598_2019_43820_MOESM6_ESM.xlsx]

## Sheet: Figure 5A - EGCG
Data sets analyzed	A : NaCl + ETOH	B : NaCl + EGCG	C : LiCl + ETOH	D : LiCl + EGCG
Kruskal-Wallis test
P value	<0.0001
Exact or approximate P value?	Approximate
P value summary	****
Do the medians vary signif. (P < 0.05)?	Yes
Number of groups	4
Kruskal-Wallis statistic	31.3
Data summary
Number of treatments (columns)	4
Number of values (total)	36
Number of families	1
Number of comparisons per family	6
Q	0.05
Two-stage linear step-up procedure of Benjamini, Krieger and Yekutieli	Mean rank diff.	Discovery?	q value	Individual P Value
NaCl + ETOH vs. NaCl + EGCG	6.556	No	0.0981	0.1868	A-B
NaCl + ETOH vs. LiCl + ETOH	-19.22	Yes	0.0002	0.0001	A-C
NaCl + ETOH vs. LiCl + EGCG	-10.22	Yes	0.0311	0.0395	A-D
NaCl + EGCG vs. LiCl + ETOH	-25.78	Yes	<0.0001	<0.0001	B-C
NaCl + EGCG vs. LiCl + EGCG	-16.78	Yes	0.0008	0.0007	B-D
LiCl + ETOH vs. LiCl + EGCG	9	Yes	0.0441	0.0699	C-D
Test details	Mean rank 1	Mean rank 2	Mean rank diff.	n1	n2
NaCl + ETOH vs. NaCl + EGCG	12.78	6.222	6.556	9	9
NaCl + ETOH vs. LiCl + ETOH	12.78	32	-19.22	9	9
NaCl + ETOH vs. LiCl + EGCG	12.78	23	-10.22	9	9
NaCl + EGCG vs. LiCl + ETOH	6.222	32	-25.78	9	9
NaCl + EGCG vs. LiCl + EGCG	6.222	23	-16.78	9	9
LiCl + ETOH vs. LiCl + EGCG	32	23	9	9	9

## Sheet: Figure 5A - INDY_Harmine
Data sets analyzed	A : NaCl + DMSO	B : NaCl + INDY	D : LiCl + DMSO	E : LiCl + INDY			A : NaCl + DMSO	C : NaCl + HARMINE	D : LiCl + DMSO	F : LiCl + HARMINE
Kruskal-Wallis test							Kruskal-Wallis test
P value	<0.0001						P value	<0.0001
Exact or approximate P value?	Approximate						Exact or approximate P value?	Approximate
P value summary	****						P value summary	****
Do the medians vary signif. (P < 0.05)?	Yes						Do the medians vary signif. (P < 0.05)?	Yes
Number of groups	4						Number of groups	4
Kruskal-Wallis statistic	30.76						Kruskal-Wallis statistic	29.9
Data summary							Data summary
Number of treatments (columns)	4						Number of treatments (columns)	4
Number of values (total)	36						Number of values (total)	36
Number of families	1						Number of families	1
Number of comparisons per family	6						Number of comparisons per family	6
Q	0.05						Q	0.05
Two-stage linear step-up procedure of Benjamini, Krieger and Yekutieli	Mean rank diff.	Discovery?	q value	Individual P Value			Two-stage linear step-up procedure of Benjamini, Krieger and Yekutieli	Mean rank diff.	Discovery?	q value	Individual P Value
NaCl + DMSO vs. NaCl + INDY	5.444	No	0.0955	0.2729	A-B		NaCl + DMSO vs. NaCl + HARMINE	5.222	No	0.1026	0.293	A-C
NaCl + DMSO vs. LiCl + DMSO	-19.78	Yes	<0.0001	<0.0001	A-D		NaCl + DMSO vs. LiCl + DMSO	-19.33	Yes	0.0001	<0.0001	A-D
NaCl + DMSO vs. LiCl + INDY	-10.78	Yes	0.0157	0.03	A-E		NaCl + DMSO vs. LiCl + HARMINE	-11.44	Yes	0.0111	0.0212	A-F
NaCl + INDY vs. LiCl + DMSO	-25.22	Yes	<0.0001	<0.0001	B-D		NaCl + HARMINE vs. LiCl + DMSO	-24.56	Yes	<0.0001	<0.0001	C-D
NaCl + INDY vs. LiCl + INDY	-16.22	Yes	0.0008	0.0011	B-E		NaCl + HARMINE vs. LiCl + HARMINE	-16.67	Yes	0.0006	0.0008	C-F
LiCl + DMSO vs. LiCl + INDY	9	Yes	0.0294	0.0699	D-E		LiCl + DMSO vs. LiCl + HARMINE	7.889	Yes	0.0471	0.1122	D-F
Test details	Mean rank 1	Mean rank 2	Mean rank diff.	n1	n2		Test details	Mean rank 1	Mean rank 2	Mean rank diff.	n1	n2
NaCl + DMSO vs. NaCl + INDY	12.22	6.778	5.444	9	9		NaCl + DMSO vs. NaCl + HARMINE	12.11	6.889	5.222	9	9
NaCl + DMSO vs. LiCl + DMSO	12.22	32	-19.78	9	9		NaCl + DMSO vs. LiCl + DMSO	12.11	31.44	-19.33	9	9
NaCl + DMSO vs. LiCl + INDY	12.22	23	-10.78	9	9		NaCl + DMSO vs. LiCl + HARMINE	12.11	23.56	-11.44	9	9
NaCl + INDY vs. LiCl + DMSO	6.778	32	-25.22	9	9		NaCl + HARMINE vs. LiCl + DMSO	6.889	31.44	-24.56	9	9
NaCl + INDY vs. LiCl + INDY	6.778	23	-16.22	9	9		NaCl + HARMINE vs. LiCl + HARMINE	6.889	23.56	-16.67	9	9
LiCl + DMSO vs. LiCl + INDY	32	23	9	9	9		LiCl + DMSO vs. LiCl + HARMINE	31.44	23.56	7.889	9	9

## Sheet: Figure 5B - EGCG
Data sets analyzed	A : PBS + ETOH	B : PBS + EGCG	C : Wnt3a + ETOH	D : Wnt3a + EGCG
Kruskal-Wallis test
P value	<0.0001
Exact or approximate P value?	Approximate
P value summary	****
Do the medians vary signif. (P < 0.05)?	Yes
Number of groups	4
Kruskal-Wallis statistic	27.82
Data summary
Number of treatments (columns)	4
Number of values (total)	36
Number of families	1
Number of comparisons per family	6
Q	0.05
Two-stage linear step-up procedure of Benjamini, Krieger and Yekutieli	Mean rank diff.	Discovery?	q value	Individual P Value
PBS + ETOH vs. PBS + EGCG	-5.889	No	0.099	0.2357	A-B
PBS + ETOH vs. Wnt3a + ETOH	-21.89	Yes	<0.0001	<0.0001	A-C
PBS + ETOH vs. Wnt3a + EGCG	-20	Yes	<0.0001	<0.0001	A-D
PBS + EGCG vs. Wnt3a + ETOH	-16	Yes	0.0009	0.0013	B-C
PBS + EGCG vs. Wnt3a + EGCG	-14.11	Yes	0.0024	0.0045	B-D
Wnt3a + ETOH vs. Wnt3a + EGCG	1.889	No	0.2463	0.7037	C-D
Test details	Mean rank 1	Mean rank 2	Mean rank diff.	n1	n2
PBS + ETOH vs. PBS + EGCG	6.556	12.44	-5.889	9	9
PBS + ETOH vs. Wnt3a + ETOH	6.556	28.44	-21.89	9	9
PBS + ETOH vs. Wnt3a + EGCG	6.556	26.56	-20	9	9
PBS + EGCG vs. Wnt3a + ETOH	12.44	28.44	-16	9	9
PBS + EGCG vs. Wnt3a + EGCG	12.44	26.56	-14.11	9	9
Wnt3a + ETOH vs. Wnt3a + EGCG	28.44	26.56	1.889	9	9

## Sheet: Figure 5B - INDY_Harmine
Data sets analyzed	A : PBS + DMSO	B : PBS + INDY	D : Wnt3a + DMSO	E : Wnt3a + INDY			A : PBS + DMSO	C : PBS + HARMINE	D : Wnt3a + DMSO	F : Wnt3a + HARMINE
Kruskal-Wallis test							Kruskal-Wallis test
P value	<0.0001						P value	<0.0001
Exact or approximate P value?	Approximate						Exact or approximate P value?	Approximate
P value summary	****						P value summary	****
Do the medians vary signif. (P < 0.05)?	Yes						Do the medians vary signif. (P < 0.05)?	Yes
Number of groups	4						Number of groups	4
Kruskal-Wallis statistic	29.32						Kruskal-Wallis statistic	27.63
Data summary							Data summary
Number of treatments (columns)	4						Number of treatments (columns)	4
Number of values (total)	36						Number of values (total)	36
Number of families	1						Number of families	1
Number of comparisons per family	6						Number of comparisons per family	6
Q	0.05						Q	0.05
Two-stage linear step-up procedure of Benjamini, Krieger and Yekutieli	Mean rank diff.	Discovery?	q value	Individual P Value			Two-stage linear step-up procedure of Benjamini, Krieger and Yekutieli	Mean rank diff.	Discovery?	q value	Individual P Value
PBS + DMSO vs. PBS + INDY	5.167	No	0.1044	0.2982	A-B		PBS + DMSO vs. PBS + HARMINE	-1.5	No	0.2669	0.7626	A-C
PBS + DMSO vs. Wnt3a + DMSO	-19.39	Yes	<0.0001	<0.0001	A-D		PBS + DMSO vs. Wnt3a + DMSO	-22.33	Yes	<0.0001	<0.0001	A-D
PBS + DMSO vs. Wnt3a + INDY	-10.67	Yes	0.0167	0.0317	A-E		PBS + DMSO vs. Wnt3a + HARMINE	-14.17	Yes	0.003	0.0043	A-F
PBS + INDY vs. Wnt3a + DMSO	-24.56	Yes	<0.0001	<0.0001	B-D		PBS + HARMINE vs. Wnt3a + DMSO	-20.83	Yes	<0.0001	<0.0001	C-D
PBS + INDY vs. Wnt3a + INDY	-15.83	Yes	0.001	0.0014	B-E		PBS + HARMINE vs. Wnt3a + HARMINE	-12.67	Yes	0.0056	0.0108	C-F
Wnt3a + DMSO vs. Wnt3a + INDY	8.722	Yes	0.0332	0.079	D-E		Wnt3a + DMSO vs. Wnt3a + HARMINE	8.167	Yes	0.042	0.1001	D-F
Test details	Mean rank 1	Mean rank 2	Mean rank diff.	n1	n2		Test details	Mean rank 1	Mean rank 2	Mean rank diff.	n1	n2
PBS + DMSO vs. PBS + INDY	12.28	7.111	5.167	9	9		PBS + DMSO vs. PBS + HARMINE	9	10.5	-1.5	9	9
PBS + DMSO vs. Wnt3a + DMSO	12.28	31.67	-19.39	9	9		PBS + DMSO vs. Wnt3a + DMSO	9	31.33	-22.33	9	9
PBS + DMSO vs. Wnt3a + INDY	12.28	22.94	-10.67	9	9		PBS + DMSO vs. Wnt3a + HARMINE	9	23.17	-14.17	9	9
PBS + INDY vs. Wnt3a + DMSO	7.111	31.67	-24.56	9	9		PBS + HARMINE vs. Wnt3a + DMSO	10.5	31.33	-20.83	9	9
PBS + INDY vs. Wnt3a + INDY	7.111	22.94	-15.83	9	9		PBS + HARMINE vs. Wnt3a + HARMINE	10.5	23.17	-12.67	9	9
Wnt3a + DMSO vs. Wnt3a + INDY	31.67	22.94	8.722	9	9		Wnt3a + DMSO vs. Wnt3a + HARMINE	31.33	23.17	8.167	9	9

## Sheet: Figure 5C
Data sets analyzed	A : N+D	B : L+D	C : N+INDY1	D : L+INDY1	E : N+INDY3	F : L+INDY3	G : N+INDY10	H : L+INDY10	I : N+INDY30	J : L+INDY30	K : N+INDY100	L : L+INDY100
NaCl							LiCl
Friedman test							Friedman test
P value	0.0051						P value	<0.0001
Exact or approximate P value?	Approximate						Exact or approximate P value?	Approximate
P value summary	**						P value summary	****
Are means signif. different? (P < 0.05)	Yes						Are means signif. different? (P < 0.05)	Yes
Number of groups	6						Number of groups	6
Friedman statistic	16.68						Friedman statistic	35.35
Data summary							Data summary
Number of treatments (columns)	6						Number of treatments (columns)	6
Number of subjects (rows)	9						Number of subjects (rows)	9
Number of families	1						Number of families	1
Number of comparisons per family	15						Number of comparisons per family	15
Q	0.05						Q	0.05
Two-stage linear step-up procedure of Benjamini, Krieger and Yekutieli	Rank sum diff.	Discovery?	q value	Individual P Value			Two-stage linear step-up procedure of Benjamini, Krieger and Yekutieli	Rank sum diff.	Discovery?	q value	Individual P Value
N+D vs. N+INDY1	-13	No	0.2131	0.1015	A-C		L+D vs. L+INDY1	5	No	0.2776	0.5287	B-D
N+D vs. N+INDY3	-8	No	0.4389	0.3135	A-E		L+D vs. L+INDY3	16	Yes	0.0358	0.0438	B-F
N+D vs. N+INDY10	-1	No	0.7558	0.8997	A-G		L+D vs. L+INDY10	23	Yes	0.0055	0.0038	B-H
N+D vs. N+INDY30	-4	No	0.5954	0.6143	A-I		L+D vs. L+INDY30	26	Yes	0.0026	0.0011	B-J
N+D vs. N+INDY100	17	No	0.0812	0.0322	A-K		L+D vs. L+INDY100	41	Yes	<0.0001	<0.0001	B-L
N+INDY1 vs. N+INDY3	5	No	0.5954	0.5287	C-E		L+INDY1 vs. L+INDY3	11	No	0.1108	0.1658	D-F
N+INDY1 vs. N+INDY10	12	No	0.235	0.1306	C-G		L+INDY1 vs. L+INDY10	18	Yes	0.0214	0.0233	D-H
N+INDY1 vs. N+INDY30	9	No	0.4045	0.2568	C-I		L+INDY1 vs. L+INDY30	21	Yes	0.01	0.0082	D-J
N+INDY1 vs. N+INDY100	30	Yes	0.002	0.0002	C-K		L+INDY1 vs. L+INDY100	36	Yes	<0.0001	<0.0001	D-L
N+INDY3 vs. N+INDY10	7	No	0.4761	0.3778	E-G		L+INDY3 vs. L+INDY10	7	No	0.2136	0.3778	F-H
N+INDY3 vs. N+INDY30	4	No	0.5954	0.6143	E-I		L+INDY3 vs. L+INDY30	10	No	0.1272	0.2077	F-J
N+INDY3 vs. N+INDY100	25	Yes	0.0103	0.0016	E-K		L+INDY3 vs. L+INDY100	25	Yes	0.003	0.0016	F-L
N+INDY10 vs. N+INDY30	-3	No	0.6349	0.7055	G-I		L+INDY10 vs. L+INDY30	3	No	0.3457	0.7055	H-J
N+INDY10 vs. N+INDY100	18	No	0.0735	0.0233	G-K		L+INDY10 vs. L+INDY100	18	Yes	0.0214	0.0233	H-L
N+INDY30 vs. N+INDY100	21	Yes	0.0342	0.0082	I-K		L+INDY30 vs. L+INDY100	15	Yes	0.0432	0.0588	J-L
Test details	Rank sum 1	Rank sum 2	Rank sum diff.	n1	n2		Test details	Rank sum 1	Rank sum 2	Rank sum diff.	n1	n2
N+D vs. N+INDY1	30	43	-13	9	9		L+D vs. L+INDY1	50	45	5	9	9
N+D vs. N+INDY3	30	38	-8	9	9		L+D vs. L+INDY3	50	34	16	9	9
N+D vs. N+INDY10	30	31	-1	9	9		L+D vs. L+INDY10	50	27	23	9	9
N+D vs. N+INDY30	30	34	-4	9	9		L+D vs. L+INDY30	50	24	26	9	9
N+D vs. N+INDY100	30	13	17	9	9		L+D vs. L+INDY100	50	9	41	9	9
N+INDY1 vs. N+INDY3	43	38	5	9	9		L+INDY1 vs. L+INDY3	45	34	11	9	9
N+INDY1 vs. N+INDY10	43	31	12	9	9		L+INDY1 vs. L+INDY10	45	27	18	9	9
N+INDY1 vs. N+INDY30	43	34	9	9	9		L+INDY1 vs. L+INDY30	45	24	21	9	9
N+INDY1 vs. N+INDY100	43	13	30	9	9		L+INDY1 vs. L+INDY100	45	9	36	9	9
N+INDY3 vs. N+INDY10	38	31	7	9	9		L+INDY3 vs. L+INDY10	34	27	7	9	9
N+INDY3 vs. N+INDY30	38	34	4	9	9		L+INDY3 vs. L+INDY30	34	24	10	9	9
N+INDY3 vs. N+INDY100	38	13	25	9	9		L+INDY3 vs. L+INDY100	34	9	25	9	9
N+INDY10 vs. N+INDY30	31	34	-3	9	9		L+INDY10 vs. L+INDY30	27	24	3	9	9
N+INDY10 vs. N+INDY100	31	13	18	9	9		L+INDY10 vs. L+INDY100	27	9	18	9	9
N+INDY30 vs. N+INDY100	34	13	21	9	9		L+INDY30 vs. L+INDY100	24	9	15	9	9
% of maximum (B)
INDY dose [μM]											=a
0.1	78.4835	105.678	97.3646	140.105	89.5679	127.424	78.2956	111.079	72.0019
1	82.1	105.584	98.21	78.4835	61.8568	84.7772	91.7754	79.9864	125.123
3	68.0566	102.296	89.3331	83.4151	89.3331	53.3086	59.3205	56.9721	68.949
10	59.5554	43.962	65.0506	75.2427	80.9728	94.5465	44.9014	41.8485	59.4145
30	39.641	33.5351	40.8621	43.0226	46.874	71.0625	63.9704	54.9055	71.4852
100	10.7087	12.2117	13.3389	20.478	13.8086	19.116	13.3389	24.1885	10.9905
Linear regression
95% Confidence Intervals
Slope	-0.9 to -0.6
Y-intercept	77 to 89
X-intercept	98 to 141
Goodness of Fit
R square	0.6
Sy.x	20
Is slope significantly non-zero?
F	92
DFn, DFd	1, 52
P value	<0.0001
Deviation from zero?	Significant
Equation	Y = -0.7*X + 83
Data
Number of X values	54	0
Maximum number of Y replicates	9	1
Total number of values	54	0
Number of missing values	0	0

## Sheet: Figure 5E TOPFLASH
Data sets analyzed	A : Empty	B : D1A	C : DVL	D : DVL-D1A
Kruskal-Wallis test
P value	<0.0001
Exact or approximate P value?	Approximate
P value summary	****
Do the medians vary signif. (P < 0.05)?	Yes
Number of groups	4
Kruskal-Wallis statistic	93.25
Data summary
Number of treatments (columns)	4
Number of values (total)	108
Number of families	1
Number of comparisons per family	6
Q	0.05
Two-stage linear step-up procedure of Benjamini, Krieger and Yekutieli	Mean rank diff.	Discovery?	q value	Individual P Value
Empty vs. D1A	24.7	Yes	0.0047	0.0038	A-B
Empty vs. DVL	-32.52	Yes	0.0002	0.0001	A-C
Empty vs. DVL-D1A	-50.78	Yes	<0.0001	<0.0001	A-D
D1A vs. DVL	-57.22	Yes	<0.0001	<0.0001	B-C
D1A vs. DVL-D1A	-75.48	Yes	<0.0001	<0.0001	B-D
DVL vs. DVL-D1A	-18.26	Yes	0.0338	0.0322	C-D
Test details	Mean rank 1	Mean rank 2	Mean rank diff.	n1	n2
Empty vs. D1A	39.85	15.15	24.7	27	27
Empty vs. DVL	39.85	72.37	-32.52	27	27
Empty vs. DVL-D1A	39.85	90.63	-50.78	27	27
D1A vs. DVL	15.15	72.37	-57.22	27	27
D1A vs. DVL-D1A	15.15	90.63	-75.48	27	27
DVL vs. DVL-D1A	72.37	90.63	-18.26	27	27

## Sheet: Figure 5E FOPFLASH
Data sets analyzed	A : Empty	B : D1A	C : DVL	D : DVL-D1A
Kruskal-Wallis test
P value	0.9085
Exact or approximate P value?	Approximate
P value summary	ns
Do the medians vary signif. (P < 0.05)?	No
Number of groups	4
Kruskal-Wallis statistic	0.5468
Data summary
Number of treatments (columns)	4
Number of values (total)	108
Number of families	1
Number of comparisons per family	6
Q	0.05
Two-stage linear step-up procedure of Benjamini, Krieger and Yekutieli	Mean rank diff.	Discovery?	q value	Individual P Value
Empty vs. D1A	-2.204	No	0.9646	0.796	A-B
Empty vs. DVL	-4.796	No	0.9646	0.5736	A-C
Empty vs. DVL-D1A	-5.667	No	0.9646	0.5061	A-D
D1A vs. DVL	-2.593	No	0.9646	0.761	B-C
D1A vs. DVL-D1A	-3.463	No	0.9646	0.6845	B-D
DVL vs. DVL-D1A	-0.8704	No	0.9646	0.9187	C-D
Test details	Mean rank 1	Mean rank 2	Mean rank diff.	n1	n2
Empty vs. D1A	51.33	53.54	-2.204	27	27
Empty vs. DVL	51.33	56.13	-4.796	27	27
Empty vs. DVL-D1A	51.33	57	-5.667	27	27
D1A vs. DVL	53.54	56.13	-2.593	27	27
D1A vs. DVL-D1A	53.54	57	-3.463	27	27
DVL vs. DVL-D1A	56.13	57	-0.8704	27	27
