# Supplementary material for: Downregulated Wnt/β-catenin signalling in the Down syndrome hippocampus
Source: Sci Rep. 2019 May 13;9:7322. doi: 10.1038/s41598-019-43820-4 (PMC6513850; doi:10.1038/s41598-019-43820-4)
Supplement: Supplementary file 7 — Supplementary Table 6 [file 41598_2019_43820_MOESM7_ESM.xlsx]

## Sheet: Primary antibodies
PRIMARY ANTIBODIES
ANTIBODY	ΤΑRGET SIZE	COMPANY	ORIGIN	DILUTION	CATALOG/PRODUCT CODE
Anti-DKK3	60 kDa	Abcam®	Goat	1:2000	ab2459
Anti-DYRK1A	85 kDa	Abnova®	Mouse	1:2000	H00001859-M01
Anti-GSK3β	47 kDa	Cell Signalling®	Rabbit	1:2000	9315S
Anti-pGSK3α/β (S9)	47 kDa	Cell Signalling®	Rabbit	1:5000	9336S
Anti-β-catenin	92 kDa	Cell Signalling®	Rabbit	1:2000	9581S
Anti active β-catenin	92 kDa	Merck Millipore®	Mouse	1:2000	05-665
Anti-β-actin	42 kDa	Abcam®	Mouse	1:5000	ab8226

## Sheet: Secondary Anibodies
SECONDARY ANTIBODIES
ANTIBODY / TARGET	COMPANY	DILUTION	CATALOG/PRODUCT CODE
Anti-Mouse IgG	Santa Cruz®	1:2000	sc-2005
Anti-Rabbit IgG	Santa Cruz®	1:2000	sc-2030
Anti-Goat IgG	Santa Cruz®	1:2000	sc-2020
